# Supplementary material for: Mining and validation of novel genotyping-by-sequencing (GBS)-based simple sequence repeats (SSRs) and their application for the estimation of the genetic diversity and population structure of coconuts (Cocos nucifera L.) in Thailand
Source: Hortic Res. 2020 Oct 1;7:156. doi: 10.1038/s41438-020-00374-1 (PMC7527488; doi:10.1038/s41438-020-00374-1)
Supplement: Supplementary file 1 — Supplementary Table S1 [file 41438_2020_374_MOESM1_ESM.xlsx]

## Sheet: primer2451
Supplementary Table S1 List of 2451 SSR primer pairs designed using Primer3
Seq ID	FORWARD (5' - 3')	Len	tm	GC%	Any compl	3' compl	Prod size	Pair any compl	Pair 3' compl	REVERSE (5' -3')	Len	tm	GC%	Any compl	3' compl	PCR Product size	Motif	Motif Len	SSR	SSRLen	number of variety	Criteria_check	Selected_100_SSRs	SSR_marker_name
1_491988	GCATGCACGAATAAGGATA	19	54.72	42.11	6	2	90	4	0	CTGAACTGAGATTCAAGAGGA	21	54.62	42.86	7	0	90	TA	2	TATATATATATA	12	38	PASS	selected	CnSSR1
1_320732	GCTTTAGGTCTCCTCACTTCT	21	54.53	47.62	3	0	80	4	0	ATGTAAATAAAACCCCCTGTG	21	55.63	38.1	4	1	80	TC	2	TCTCTCTCTCTCTCTC	16	38	PASS	selected	CnSSR10
1_338259	CATCATCCTCTCTTTTCCTTC	21	55.52	42.86	3	0	96	3	0	GATTCGGCCTTTCAAATC	18	55.61	44.44	5	2	96	CT	2	CTCTCTCTCTCTCT	14	28	PASS	selected	CnSSR100
1_1235557	TCGTCGATCTACCATAAGAAA	21	55.08	38.1	6	0	90	4	0	TTTGGAACTTGATCAGCATAC	21	55.39	38.1	6	2	90	AC	2	ACACACACACAC	12	38	PASS	selected	CnSSR11
1_782073	AGCAACATTTGAGGTTTATATG	22	53.82	31.82	4	3	91	4	0	AACTCTCTTCCACCTTGTAGG	21	55.14	47.62	3	3	91	GA	2	GAGAGAGAGAGA	12	38	PASS	selected	CnSSR12
1_823435	TGGGCTCTGTTTCCGAAC	18	59.76	55.56	5	3	80	3	0	CACCCTCCAATCCCTCTC	18	57.9	61.11	2	0	80	GA	2	GAGAGAGAGAGAGAGAGAGA	20	34	PASS	selected	CnSSR13
1_315535	AGCCTAGTCAAGGAAATAAGC	21	54.7	42.86	5	2	82	6	2	AGGATTTATCTCTTTTGCATGT	22	54.79	31.82	4	2	82	AT	2	ATATATATATAT	12	38	PASS	selected	CnSSR14
1_350795	ACAAAGATCAAGTTGCAAAGA	21	55.18	33.33	6	0	84	4	2	TCTTAATTATGCGATTACTCCTC	23	54.7	34.78	6	1	84	GA	2	GAGAGAGAGAGAGAGAGA	18	36	PASS	selected	CnSSR15
1_148342	CTTTGTTTTTCCCCTATTTGT	21	55.1	33.33	2	0	84	6	2	ACTCTGGTGTAGGTGCAAAG	20	55.4	50	4	0	84	TC	2	TCTCTCTCTCTCTCTCTCTCTC	22	26	PASS	selected	CnSSR16
1_241468	AGCCATGCACCGTGGAAT	18	62.52	55.56	5	3	91	4	3	AAGAAGAACTCCCAAACCAC	20	55.78	45	2	0	91	CT	2	CTCTCTCTCTCTCTCTCTCT	20	35	PASS	selected	CnSSR17
1_1475369	AGCACATTCTCAGAAGAAAAA	21	54.41	33.33	7	0	99	4	0	GCACAAGGATATGAATAACA	20	51.09	35	4	2	99	TG	2	TGTGTGTGTGTGTGTGTG	18	35	PASS	selected	CnSSR18
1_834203	AGGGGCGTGGCTGTAGGT	18	63.01	66.67	2	0	90	5	3	ACGAACCCGCACCCTACC	18	63.25	66.67	2	0	90	GGT	3	GGTGGTGGTGGTGGT	15	34	PASS	selected	CnSSR19
1_8575	CCAACCAAGCCACCATTA	18	57.88	50	2	2	82	4	2	TGACCTCGATTGTGAATTTTA	21	55.82	33.33	4	3	82	CT	2	CTCTCTCTCTCTCTCTCT	18	38	PASS	selected	CnSSR2
1_156373	AAACTGGTGGGAGGTGTG	18	56.74	55.56	2	0	90	4	3	AAATTAAAGGAAGTCTCAGCAC	22	54.6	36.36	4	3	90	TC	2	TCTCTCTCTCTCTCTCTCTC	20	37	PASS	selected	CnSSR20
1_734373	GCCTTAATGATCTCAACCTTAC	22	54.79	40.91	4	1	92	3	1	CCTAACCTGCACTCTTGGA	19	56.37	52.63	4	1	92	AT	2	ATATATATATAT	12	36	PASS	selected	CnSSR21
1_388910	TCTTGTACCTATGCCACCTTA	21	55.04	42.86	4	2	91	4	2	TATAAAACAGGAGCGGGTCTA	21	56.62	42.86	4	2	91	CT	2	CTCTCTCTCTCTCTCTCTCTCT	22	35	PASS	selected	CnSSR22
1_558699	TGATGTTTAAGGTTTGGTGTT	21	54.75	33.33	4	0	92	4	0	ACCTATTTCGTTCTTACCTATT	22	51.12	31.82	2	1	92	CT	2	CTCTCTCTCTCTCTCTCTCTCT	22	36	PASS	selected	CnSSR23
1_39719	AGCTAAATTAGAACGGTCCTG	21	55.42	42.86	7	3	88	5	1	CCAGTCTTCTATTCAACATCCT	22	55.08	40.91	3	0	88	TA	2	TATATATATATATATA	16	36	PASS	selected	CnSSR24
1_1991828	CTTTACTTAGCTGTGGAGCAA	21	55.15	42.86	4	2	96	5	1	GATTGCTGTTTAGGTTTCG	19	53.46	42.11	2	2	93	AT	2	ATATATATATATATAT	16	36	PASS	selected	CnSSR25
1_177868	CCTGCAACAGAAGCAATC	18	55.24	50	4	0	90	4	2	GATGGGATTCGTTTGAAAT	19	54.86	36.84	5	3	90	AAT	3	AATAATAATAATAATAATAATAATAAT	27	35	PASS	selected	CnSSR26
1_834303	AGGGGCGTGGCTGTAGGT	18	63.01	66.67	2	0	90	5	3	ACGAACCCGCACCCTACC	18	63.25	66.67	2	0	90	GGT	3	GGTGGTGGTGGTGGT	15	33	PASS	selected	CnSSR27
1_590911	GGAGCTCTCACAAGTCAAATA	21	54.67	42.86	6	2	87	4	2	GGTCCCATTTCTTCTTCTCTA	21	55.12	42.86	3	2	87	AG	2	AGAGAGAGAGAGAGAG	16	33	PASS	selected	CnSSR28
1_14364	CGTTCAACGAGGCAGGTT	18	59.83	55.56	7	3	87	3	0	CTTTCCCTATTGGCAGTATTT	21	55.21	38.1	5	0	87	GA	2	GAGAGAGAGAGA	12	37	PASS	selected	CnSSR29
1_1189765	TCTGGTCCTCAAAAGGTGT	19	55.53	47.37	3	0	96	5	3	GAAGCTGGAACAGTAGAAACA	21	54.76	42.86	4	0	96	TC	2	TCTCTCTCTCTCTCTCTCTCTCTC	24	38	PASS	selected	CnSSR3
1_47165	TGATGCTCTCAATGATCTCTT	21	55	38.1	5	2	80	4	3	CATCTTAAAAGGGTAATATAGCA	23	52.67	30.43	4	2	80	TA	2	TATATATATATATA	14	38	PASS	selected	CnSSR30
1_516445	CACCAGCAATTGAGACTCTAC	21	55.04	47.62	6	3	81	3	1	CAACGATGATGAGGAAGC	18	54.96	50	4	2	81	ACC	3	ACCACCACCACCACC	15	36	PASS	selected	CnSSR31
1_374108	AAGGGGCTTTGATGTAATAAT	21	54.61	33.33	3	3	87	3	2	TATGGTAGGCTTTCTTTTTCC	21	55.33	38.1	3	0	87	TA	2	TATATATATATATATATATA	20	36	PASS	selected	CnSSR32
1_57773	GAACCCACCAAAAAGAGAG	19	54.72	47.37	1	0	95	4	3	TCCTTGCTGTACTACTTGCTC	21	54.96	47.62	5	0	95	AG	2	AGAGAGAGAGAGAGAGAGAGAG	22	35	PASS	selected	CnSSR33
1_1277599	AATTGCTTGCTTGTTTGTTT	20	55.21	30	4	0	76	5	3	CATGGATGGATTGAAAGAAG	20	55.56	40	4	0	83	TCT	3	TCTTCTTCTTCTTCTTCTTCTTCT	24	35	PASS	selected	CnSSR34
1_542068	GGATCGGGCTGATCTTAT	18	54.94	50	7	2	89	3	2	CGGATGAAGGCATGTATATTA	21	55.33	38.1	4	3	89	TA	2	TATATATATATATATA	16	33	PASS	selected	CnSSR35
1_720298	CCCTAGCATTCAAACATACAT	21	54.4	38.1	4	2	97	3	1	CGAGACAAATCGTACCCATA	20	56.14	45	4	2	97	CT	2	CTCTCTCTCTCTCTCTCTCTCTCT	24	31	PASS	selected	CnSSR36
1_772186	AGAGGGTTTGATGGAATAAAT	21	54.39	33.33	3	2	80	4	3	AGGTATGGTCAGTCATTTTTG	21	54.25	38.1	3	0	80	CAAAG	5	CAAAGCAAAGCAAAGCAAAGCAAAGCAAAG	30	37	PASS	selected	CnSSR37
1_140621	CATGTACCTGCTCTCATTCAT	21	55.25	42.86	6	2	88	4	1	CTATCAGAACCATCCAACATC	21	54.55	42.86	3	0	88	TGT	3	TGTTGTTGTTGTTGT	15	35	PASS	selected	CnSSR38
1_786134	CCATTCTAGATATCCCACACC	21	55.96	47.62	6	0	82	4	0	TCTTCTCAGATTTGTGCCTAA	21	55.28	38.1	5	2	82	CT	2	CTCTCTCTCTCTCT	14	32	PASS	selected	CnSSR39
1_830535	CAGCAGGTGCAAATAGTTTT	20	55.65	40	4	3	83	4	1	TTTGACAAAGTCTCACCAGAT	21	54.83	38.1	7	2	83	AG	2	AGAGAGAGAGAGAGAGAGAGAG	22	33	PASS	selected	CnSSR4
1_988872	GCCAGCACAAGGGATATT	18	56.03	50	4	2	91	2	1	GGAAAAGAGGATGAAGAAGAG	21	54.83	42.86	2	0	91	CGG	3	CGGCGGCGGCGG	12	38	PASS	selected	CnSSR40
1_292872	CATAGAAGTTGGTCGAAAATG	21	55	38.1	4	0	97	5	3	AGCTATTGGAACCACTCCA	19	55.66	47.37	4	3	97	TA	2	TATATATATATATA	14	38	PASS	selected	CnSSR41
1_269348	CCAGAGTTTTCGTTTTGTTTT	21	56.16	33.33	2	0	86	4	0	TTTGAACAGCCACACTCC	18	55.43	50	3	0	86	TG	2	TGTGTGTGTGTGTG	14	38	PASS	selected	CnSSR42
1_318157	ATGCAGAGAAGCTCTATTGTG	21	54.88	42.86	5	2	90	4	1	TTTAAGCGATCCTCCAGTC	19	55.44	47.37	4	1	90	CT	2	CTCTCTCTCTCTCTCTCTCT	20	38	PASS	selected	CnSSR43
1_103679	CTAAGCGCTAAGATGATGAGA	21	55.15	42.86	8	0	80	5	3	ATCGCCATCTCTCTCTCC	18	55.13	55.56	4	0	80	AG	2	AGAGAGAGAGAG	12	36	PASS	selected	CnSSR44
1_534897	GAGTGGGGTCCGTCTAGC	18	58.16	66.67	4	2	85	5	1	GTGAGCTCAGAGGAGTTGTG	20	55.99	55	8	0	85	GA	2	GAGAGAGAGAGAGAGAGAGA	20	33	PASS	selected	CnSSR45
1_117657	TATCCAATCTCACCCCATT	19	55.15	42.11	3	1	86	3	1	CTCTCTCATGAACGCAGAGT	20	55.62	50	6	3	86	CT	2	CTCTCTCTCTCTCTCTCT	18	37	PASS	selected	CnSSR46
1_716263	CCCGGGTAAGCTATAAGTCT	20	55.22	50	6	3	86	3	2	GTGAGGGAGGACGAAAAG	18	55.61	55.56	2	0	86	TC	2	TCTCTCTCTCTCTCTCTCTCTCTCTCTCTCTC	32	27	PASS	selected	CnSSR47
1_373825	ATCACAATGCCTTTTGTACC	20	55.08	40	6	2	85	3	0	TGGTTGAACTTAACTGTCTTCA	22	55.13	36.36	5	2	85	TG	2	TGTGTGTGTGTGTGTG	16	31	PASS	selected	CnSSR48
1_179907	CAGCCCTCTGATAGTCACC	19	55.66	57.89	4	1	85	6	2	ACTGACATTGCAGAGAGAGAA	21	55.15	42.86	5	0	85	TC	2	TCTCTCTCTCTCTCTC	16	29	PASS	selected	CnSSR49
1_155780	AGAGGGAAAGAGAGATTATGG	21	54.25	42.86	3	0	88	3	1	AAGCCTTGTAAACCAAAGG	19	54.55	42.11	5	2	88	GA	2	GAGAGAGAGAGAGAGAGAGA	20	31	PASS	selected	CnSSR5
1_35220	AAATTACTGGATCCCCTACC	20	54.63	45	6	2	88	3	0	AAGCCCTATCATCTTAACCTT	21	53.96	38.1	4	2	88	AC	2	ACACACACACACAC	14	26	PASS	selected	CnSSR50
1_675033	TCAACCCTCAAAGTGATTCTA	21	54.95	38.1	3	2	82	4	2	AAGGAAGAAAATCTGCATGAC	21	56.02	38.1	4	2	82	AT	2	ATATATATATATAT	14	26	PASS	selected	CnSSR51
1_749086	ATGGTGCTCTCCCTCGAC	18	58.69	61.11	4	2	96	4	0	GCTAACTCTTCCTTCGAAACT	21	54.72	42.86	6	1	96	TC	2	TCTCTCTCTCTCTCTCTCTC	20	23	PASS	selected	CnSSR52
1_139437	CCATTTCTCTTGTCAACCTAC	21	53.95	42.86	5	0	80	5	0	ATCAAAAGACCTATGCACAAA	21	54.99	33.33	4	2	80	TTC	3	TTCTTCTTCTTCTTCTTCTTCTTC	24	37	PASS	selected	CnSSR53
1_7306	AACCATGGGCTCTCGACT	18	58.16	55.56	6	1	81	4	2	ATGACGCAAGGAAAGCTC	18	56.44	50	4	2	81	AT	2	ATATATATATATATATATATAT	22	35	PASS	selected	CnSSR54
1_42270	AGCCAGTGTTTTCAGTGC	18	54.66	50	3	2	80	4	0	CCTCCCTCACTCTGTTTCTT	20	55.96	50	2	0	80	GA	2	GAGAGAGAGAGAGAGAGAGAGAGAGA	26	26	PASS	selected	CnSSR55
1_957048	ATCGCACTCTTCCTCTCC	18	55.23	55.56	2	0	87	4	2	GAGAAAACATGGGGCAAG	18	56.55	50	4	1	87	TC	2	TCTCTCTCTCTCTCTCTCTCTCTCTCTCTCTCTCTCTCTC	40	24	PASS	selected	CnSSR56
1_323349	CCGTCGTCAGTACCAAATTAT	21	56.68	42.86	4	3	80	3	0	GTAGTCCCCAAGGAAGAGAG	20	55.45	55	3	0	80	CT	2	CTCTCTCTCTCTCTCT	16	34	PASS	selected	CnSSR57
1_769121	CCTGGAATCAACCATAATCTA	21	54.29	38.1	3	2	91	4	1	TAAGCATGTTAATGCTCTCCT	21	54.43	38.1	7	0	91	GA	2	GAGAGAGAGAGAGAGAGAGA	20	29	PASS	selected	CnSSR58
1_918767	ATGGAAACCATGGCAGAC	18	56.71	50	6	1	80	4	0	TATGGACATTGGACATCCTTA	21	55.45	38.1	5	3	80	GTG	3	GTGGTGGTGGTGGTG	15	24	PASS	selected	CnSSR59
1_173701	CAGCAACAGAGAAACAGGA	19	54.85	47.37	2	0	94	5	3	TCTCTACCTCTCCCTCCTTC	20	55.07	55	2	0	94	AG	2	AGAGAGAGAGAG	12	37	PASS	selected	CnSSR6
1_479182	GCAGTCCATCAAATAAAAAGA	21	54.65	33.33	2	0	88	3	3	GAGTGAGCATCCAATCCTT	19	55.07	47.37	3	1	88	AG	2	AGAGAGAGAGAG	12	38	PASS	selected	CnSSR60
1_29711	AAATCGTTGGAGTGCAAA	18	55.07	38.89	5	3	83	5	1	AATGCTAACCCAACCTGATA	20	54.77	40	2	2	83	CTT	3	CTTCTTCTTCTTCTTCTT	18	38	PASS	selected	CnSSR61
1_598008	CTGGGATCCTCAGTTGTTAAT	21	55.75	42.86	8	2	80	4	1	AAGAAGATGACAAAGATTAGGT	22	51.63	31.82	3	0	80	CT	2	CTCTCTCTCTCTCT	14	35	PASS	selected	CnSSR62
1_579638	TACTAGTTTGGTTTGGTTTGG	21	54.55	38.1	6	0	73	4	0	ACTTCTCCAACTCCTTCTTGA	21	55.67	42.86	3	2	84	TCT	3	TCTTCTTCTTCTTCT	15	35	PASS	selected	CnSSR63
1_612708	TCGTAATAAAAAGGAGTACCG	21	53.98	38.1	4	2	82	6	2	TTTCTTACTAGATGGGTCACG	21	54.59	42.86	4	2	82	AG	2	AGAGAGAGAGAGAG	14	31	PASS	selected	CnSSR64
1_847363	TGCAGAGATAGGAAGAGATAGAG	23	54.84	43.48	4	0	82	3	0	CAACCAGAGGAGAGCAGAG	19	56.08	57.89	2	0	82	AG	2	AGAGAGAGAGAGAGAGAG	18	30	PASS	selected	CnSSR65
1_438436	AGGTCTCAAGGCCGACCAC	19	62.62	63.16	4	0	80	4	3	GACGGTGACACGGTGAGT	18	57.91	61.11	7	1	80	TCC	3	TCCTCCTCCTCCTCCTCC	18	28	PASS	selected	CnSSR66
1_373106	CGACTTCCCTAGTTCTTTTTC	21	54.97	42.86	4	0	82	4	3	CTTTCTTTGTTTATGCTGGAA	21	54.9	33.33	3	0	82	AT	2	ATATATATATATAT	14	26	PASS	selected	CnSSR67
1_741176	AGCACTTGAGATCAAAATGAA	21	55.1	33.33	6	1	87	6	3	TACGTACACCACCTTTGATTC	21	55.18	42.86	6	3	87	AT	2	ATATATATATATATATAT	18	24	PASS	selected	CnSSR68
1_694378	ATTGCCGAGGCCGGTGGA	18	69.48	66.67	4	0	93	2	0	AAGGTGAGGGAGAAGAAGAG	20	55.16	50	1	0	93	GGA	3	GGAGGAGGAGGAGGA	15	38	PASS	selected	CnSSR69
1_22750	AGCATGAGGTGGTTCATCT	19	55.47	47.37	4	3	96	5	1	GGCATCGTGCCTGATGTG	18	62.38	61.11	6	2	96	CTC	3	CTCCTCCTCCTCCTC	15	38	PASS	selected	CnSSR7
1_187481	GTTGATCTCTCCTTTGCTTTT	21	55.34	38.1	4	0	81	3	2	ACAGCCCCTATGTAGACTAGC	21	55.29	52.38	5	3	81	TC	2	TCTCTCTCTCTCTC	14	38	PASS	selected	CnSSR70
1_131345	CCTTTAGAGGTCGTCTCTCC	20	55.62	55	6	2	91	5	3	GACACAATAGAGAGGGCAGA	20	55.36	50	2	0	91	CT	2	CTCTCTCTCTCTCTCT	16	37	PASS	selected	CnSSR71
1_684963	TGAGTTTAACAGGGTGGTTAC	21	54.34	42.86	5	3	92	3	1	GAGACAAGGCAGTCATCATAG	21	54.95	47.62	3	1	92	GAA	3	GAAGAAGAAGAAGAAGAAGAAGAA	24	36	PASS	selected	CnSSR72
1_500226	CAGCTGGAGACAAGAATTAAG	21	54.46	42.86	6	2	95	5	2	GGATCCTCAGTTGTTAATGG	20	54.54	45	6	0	95	AG	2	AGAGAGAGAGAGAG	14	34	PASS	selected	CnSSR73
1_198204	AGATTACGGATGGGAAGAGT	20	55.24	45	2	1	81	3	1	GAAACAAAACCACTAGTCATAAA	23	53.12	30.43	6	0	81	TTA	3	TTATTATTATTATTATTATTA	21	25	PASS	selected	CnSSR74
1_946244	TGATGTTTAAGGTTTGGTGTT	21	54.75	33.33	4	0	90	4	0	ACCTATTTCGTTCTTACCTATT	22	51.12	31.82	2	1	90	CT	2	CTCTCTCTCTCTCTCTCTCT	20	24	PASS	selected	CnSSR75
1_308894	GTCGTTCACCAGGACATC	18	54.43	55.56	3	2	85	3	1	CTTCGCCGCTTTGGACTT	18	61.46	55.56	3	0	85	CT	2	CTCTCTCTCTCT	12	38	PASS	selected	CnSSR76
1_471932	ATTTTAGCTTTCTTGGATTCG	21	55.47	33.33	4	2	83	4	0	GCAAGCATCAGATGTTATAG	20	50.99	40	7	3	83	TC	2	TCTCTCTCTCTCTCTC	16	38	PASS	selected	CnSSR77
1_559844	AGCCCTCCAACATCCTTG	18	58.59	55.56	3	2	97	4	1	GAGAAAGAAGCAAAGAGAGAAA	22	54.98	36.36	2	0	97	TC	2	TCTCTCTCTCTCTCTCTC	18	36	PASS	selected	CnSSR78
1_65068	ACCTTGGATTTACAGCCTAAC	21	55.11	42.86	4	2	84	3	2	AAAGAGCAGAAACACTGGATA	21	54.28	38.1	3	2	84	TC	2	TCTCTCTCTCTCTCTC	16	36	PASS	selected	CnSSR79
1_54076	CCAATGTATTGTGAGATGGAG	21	55.53	42.86	6	0	82	5	2	TTCTTCTTCTCTTTTCGCTCT	21	55.38	38.1	2	0	82	AG	2	AGAGAGAGAGAGAGAGAGAG	20	37	PASS	selected	CnSSR8
1_500101	TGCTGTTGTTACTATTTCGATG	22	55.68	36.36	4	0	87	4	3	TCATCCTCGAGGTCCTTAC	19	55.09	52.63	8	0	87	GAG	3	GAGGAGGAGGAGGAG	15	36	PASS	selected	CnSSR80
1_528786	ATGCTACAATCACCAATTCAC	21	55.09	38.1	4	0	85	5	3	TCCCTTAGAGTGAACAGTTTG	21	54.61	42.86	5	1	85	GT	2	GTGTGTGTGTGTGTGT	16	33	PASS	selected	CnSSR81
1_634056	CAGCGCCATAGGTTTATATG	20	55.98	45	4	2	99	4	2	GAGCGGGATTTATGCAAT	18	56.11	44.44	4	2	99	TG	2	TGTGTGTGTGTG	12	33	PASS	selected	CnSSR82
1_592676	TTTTCTCTACGTGCTGAAGG	20	55.79	45	4	1	84	2	0	CGATGCTGGGCCGGGATA	18	67.56	66.67	5	3	84	TAA	3	TAATAATAATAATAATAA	18	31	PASS	selected	CnSSR83
1_247714	TTATTATGATAGCGTGCACAT	21	53.59	33.33	6	2	85	4	2	ATTTTCAAACATGGGTACAT	20	51.93	30	5	2	85	TG	2	TGTGTGTGTGTG	12	29	PASS	selected	CnSSR84
1_539417	CTTTGGACAAAATGCATGA	19	55.55	36.84	6	2	84	5	1	AATTATCCACACACACACACA	21	54.62	38.1	4	0	84	CT	2	CTCTCTCTCTCTCTCTCTCTCTCTCTCTCTCTCTCTCT	38	29	PASS	selected	CnSSR85
1_212961	CTTCTTGTCCCTCTTTCACTC	21	55.67	47.62	2	0	83	4	0	TAAAGGAATGCACCATCAAT	20	55.59	35	4	2	83	TC	2	TCTCTCTCTCTCTC	14	38	PASS	selected	CnSSR86
1_87168	TAGGTGCACAAGAATGTGAAT	21	55.76	38.1	6	2	93	7	3	TTCTCATGTATTGTTTTCCTTCT	23	54.86	30.43	4	0	93	AAAG	4	AAAGAAAGAAAGAAAGAAAGAAAGAAAGAAAGAAAG	36	38	PASS	selected	CnSSR87
1_428157	CTGCTGAAAGTAATAATAACAAG	23	51.02	30.43	5	1	74	3	2	CAAGCCCAACTATGGTAAGTA	21	54.66	42.86	4	2	100	AAC	3	AACAACAACAAC	12	37	PASS	selected	CnSSR88
1_146104	CATCAGCCACCTGAAAAA	18	55.54	44.44	4	0	93	4	0	CATTAAATAGTCGGCTCCATC	21	56.4	42.86	5	0	93	GAA	3	GAAGAAGAAGAAGAA	15	37	PASS	selected	CnSSR89
1_880654	CAGCAGAGTAGACCTATTTTAT	22	50.16	36.36	4	2	100	7	1	GTGTGTGTTTCTTGGTCTACA	21	53.56	42.86	3	2	100	AG	2	AGAGAGAGAGAGAGAGAGAGAGAGAGAGAGAGAGAGAGAGAG	42	37	PASS	selected	CnSSR9
1_1196195	GCACTTGGTACCTTCAAATAA	21	54.61	38.1	6	1	85	4	0	ATCACATAAATGCCAATTCAC	21	55.02	33.33	5	2	85	AG	2	AGAGAGAGAGAGAGAGAGAG	20	32	PASS	selected	CnSSR90
1_15496	TTTTTGTTCTTCTCATCCTTCT	22	54.95	31.82	2	0	80	1	0	TTTCTTCTTCTTCTCCTCCTT	21	54.17	38.1	0	0	80	CTT	3	CTTCTTCTTCTTCTTCTT	18	29	PASS	selected	CnSSR91
1_1062156	GCAGAGAAAGCACCATCTAAT	21	56.21	42.86	3	2	98	7	1	TTGTCCTGTACGTTCTCTCTT	21	54.16	42.86	4	0	98	AG	2	AGAGAGAGAGAGAG	14	27	PASS	selected	CnSSR92
1_190288	AAGAGGATGGTAGGCATAAAC	21	55.03	42.86	4	0	81	5	3	GCATACACTTGCTGTTGTCTA	21	54.1	42.86	3	2	81	TA	2	TATATATATATATATA	16	24	PASS	selected	CnSSR93
1_1145856	AAGAGCTCTAGATCTGGCAAT	21	55.05	42.86	8	3	90	4	1	CTCCTTATTGATGGCCTTT	19	54.38	42.11	4	2	90	GA	2	GAGAGAGAGAGA	12	38	PASS	selected	CnSSR94
1_261713	CAATTTGCCTCCCTTAAAT	19	54.42	36.84	5	2	91	5	2	TGCACCAACATAATTTACCA	20	55.01	35	5	0	91	AG	2	AGAGAGAGAGAGAG	14	37	PASS	selected	CnSSR95
1_266530	CATGGCATATCCAATATGTTT	21	55.01	33.33	7	2	80	5	1	AGGAGTAACATGCATTTCTGT	21	53.97	38.1	6	3	80	GT	2	GTGTGTGTGTGTGTGTGTGT	20	34	PASS	selected	CnSSR96
1_24606	CAAAGCCACCATCCCTTC	18	59.01	55.56	3	0	87	3	2	CTACCGCTAGGCGACGAGGAG	21	65.62	66.67	6	2	87	CGC	3	CGCCGCCGCCGCCGCCGCCGC	21	34	PASS	selected	CnSSR97
1_260087	GGGCCAACCAATATAGCTC	19	57.1	52.63	4	2	90	3	2	GGCTTAGGCGTCAATTTT	18	55.46	44.44	4	2	90	GGCTCA	6	GGCTCAGGCTCAGGCTCAGGCTCAGGCTCA	30	32	PASS	selected	CnSSR98
1_1100065	ACGGAGGGGCAAATGGAC	18	63.22	61.11	2	1	83	5	3	CCCGCCACCATCTCCTCT	18	63.6	66.67	2	0	83	GGA	3	GGAGGAGGAGGAGGAGGAGGA	21	31	PASS	selected	CnSSR99
1_1003792	ACCATAACCACCGCCTCCT	19	61.69	57.89	2	0	69	8	3	GGAGCTGGGTATGGAGTAG	19	54.7	57.89	4	0	69	ACC	3	ACCACCACCACCACCACC	18	3
1_100416	CAATCTGTTTAGACGAAGGAG	21	54.3	42.86	4	3	72	5	3	CGGGACTGCTTCTCATTG	18	57.82	55.56	3	3	72	CGA	3	CGACGACGACGACGACGA	18	1
1_1004267	CAGGATGCAATCTCGAAC	18	54.96	50	4	0	75	3	1	CTACAAAACGACCTCTCGTG	20	56.01	50	4	2	75	AG	2	AGAGAGAGAGAGAGAGAGAG	20	10
1_1005173	CCTACTAACTAGAATCAGCTCCA	23	54.82	43.48	5	0	77	5	0	TAGGTTCTCCCCTACTTATCC	21	54.17	47.62	4	0	77	CT	2	CTCTCTCTCTCTCTCTCTCTCTCTCTCT	28	16
1_1005983	ATCAGGCCATTATCAAACATA	21	54.72	33.33	4	2	68	3	0	TCTGTACTGCATTCGAGACC	20	56.38	50	6	0	68	TA	2	TATATATATATATATA	16	2
1_100605	ATTCGACCGATGGTTGTT	18	56.23	44.44	4	0	72	4	1	AACATCAGCAGATTTGTCATC	21	55.2	38.1	6	2	72	GTT	3	GTTGTTGTTGTTGTT	15	39
1_100697	TGTAAAGTTCAGGACATCCAC	21	55.13	42.86	4	1	65	4	2	CGTTACCTGCTAGACTTCAGA	21	54.97	47.62	4	3	65	CT	2	CTCTCTCTCTCTCT	14	38
1_1007414	AAGGTAGCGAAATCAAAGG	19	54.63	42.11	2	0	92	3	1	TGAGTCACCAAAACAAAATCT	21	54.85	33.33	5	2	92	CT	2	CTCTCTCTCTCTCTCTCTCTCTCTCTCTCTCT	32	7
1_1009673	CAACATGCATGGGACGTG	18	60.56	55.56	8	2	76	4	0	TGGCTGGAGGTTTGAATA	18	55	44.44	3	2	76	CT	2	CTCTCTCTCTCTCTCTCTCTCTCT	24	18
1_1009761	CTTATCCAGGTGTGTGTTCTG	21	55.69	47.62	3	1	91	5	3	CACAAGTGTGAAAAACAACAG	21	54.31	38.1	6	1	91	CT	2	CTCTCTCTCTCTCTCTCTCTCTCTCTCTCT	30	1
1_1010442	ATTGTGTCTGTGTGTGTGTCA	21	55.7	42.86	3	3	68	5	2	ACAATGAAACCAATCTTAGCA	21	54.99	33.33	3	1	68	AG	2	AGAGAGAGAGAGAGAGAGAGAGAG	24	8
1_1010999	AGCCCTCCAACAGCCTTT	18	59.8	55.56	3	3	88	5	3	GGAGAAGAAAAGAAAGGAAAA	21	54.61	33.33	0	0	88	TC	2	TCTCTCTCTCTCTCTCTCTCTC	22	6
1_1011119	CTTTTGAATATTGCTTGTTGC	21	55.32	33.33	6	2	75	4	1	CGATGGTACACATGAGAAATC	21	55.52	42.86	6	2	75	CT	2	CTCTCTCTCTCTCTCTCT	18	7
1_1011594	GGAAGTGCGTCGCCATCA	18	64.49	61.11	5	3	77	4	0	ATCCACTGCTCCCTGCAC	18	59.78	61.11	4	2	77	GCG	3	GCGGCGGCGGCGGCGGCGGCGGCG	24	25
1_1012018	GTACATGAATGATCTGGTCGT	21	54.9	42.86	4	3	77	5	3	AGGATGCTCGATTCAAGAC	19	55.25	47.37	5	3	77	AT	2	ATATATATATAT	12	6
1_101335	ACTAAGGCCACCTTTTTCTT	20	54.83	40	5	0	68	5	3	CAAAACTTAGCAAGCAAACAT	21	55	33.33	4	2	68	AT	2	ATATATATATAT	12	34
1_1013389	CTGCCACCGAAGAAAAAT	18	56.25	44.44	3	2	88	6	1	TTGAAATAACTTCGGAATCCT	21	55.55	33.33	5	3	88	CTT	3	CTTCTTCTTCTTCTTCTT	18	5
1_1013526	GTTGCATTGAGTGATTCTTTT	21	54.53	33.33	4	0	77	3	0	GTACAGCCCGTATGACCTT	19	55.08	52.63	5	0	77	AG	2	AGAGAGAGAGAGAGAGAG	18	2
1_1013896	AGTTCCACCAATTCCCTTAG	20	55.74	45	4	3	88	3	2	ACTGCTGACATACTTCTCTCTCT	23	54.22	43.48	3	0	88	CT	2	CTCTCTCTCTCTCTCTCTCTCTCTCTCTCTCT	32	1
1_1014488	CCATTCTAGATATCCCACACC	21	55.96	47.62	6	0	76	4	1	TGCCTAACTTTTTAAGCATGT	21	54.55	33.33	6	2	76	CT	2	CTCTCTCTCTCTCTCTCTCTCT	22	8
1_1014961	TCTTCTTCCATGTCTTCTTCC	21	56.01	42.86	4	0	82	8	3	AAGAAGAAGTGGGGTTGAGT	20	55.36	45	2	1	82	TCT	3	TCTTCTTCTTCTTCT	15	14
1_1015224	CTGCAATAACACCACTGC	18	53.34	50	4	2	98	4	2	ATTTCCACATGAAATGCAAG	20	56.09	35	6	3	98	TC	2	TCTCTCTCTCTCTCTCTCTCTCTCTC	26	1
1_1015689	CCTACTAACTAGAATCAGCTCCA	23	54.82	43.48	5	0	79	5	0	TAGGTTCTCCCCTACTTATCC	21	54.17	47.62	4	0	79	CT	2	CTCTCTCTCTCTCTCTCTCTCTCTCTCTCT	30	2
1_1016620	GTGCACAGAAGGGAAAAA	18	54.57	44.44	6	0	79	3	0	GAGTTGGAGCAAGCGAAC	18	57	55.56	3	0	79	CT	2	CTCTCTCTCTCTCT	14	11
1_1017844	AATCTCCGTCCCTTGAAAT	19	56.07	42.11	3	2	61	4	1	GTAGAAGTGGAGCGATTTTTG	21	56.68	42.86	2	0	61	CT	2	CTCTCTCTCTCT	12	1
1_101827	AAATATGGCAGTCCATTACAA	21	54.81	33.33	5	2	75	3	0	TTGAAGCTCCCCCACTCC	18	61.17	61.11	4	0	75	AG	2	AGAGAGAGAGAGAGAG	16	1
1_1018562	GGGAAAGCCAAGTTAAGAATA	21	55.33	38.1	4	2	82	3	1	CTCTGTACAGCAGGGGAAT	19	55.21	52.63	8	2	82	TCC	3	TCCTCCTCCTCCTCCTCCTCCTCC	24	1
1_1018747	CCTTTCTAGTGATACTGTGTGTG	23	54.21	43.48	4	0	76	6	1	CCAAACTATCCTCCAAAACTC	21	55.47	42.86	2	0	71	TG	2	TGTGTGTGTGTGTGTG	16	9
1_1020210	CTGCTGACATACTTCTCTCTCT	22	53.13	45.45	3	0	100	5	0	CTATTGACTGCAGAGTTCCAC	21	55.04	47.62	6	1	100	AG	2	AGAGAGAGAGAGAGAGAGAGAGAGAGAGAGAG	32	1
1_1020304	CCTCTCCCTTTCTCTTTCCTA	21	56.79	47.62	2	2	96	4	3	GACAGGCAAAACCAAAAG	18	54.15	44.44	2	0	96	TC	2	TCTCTCTCTCTCTCTCTCTCTCTCTC	26	10
1_1021963	CTGCTCTTCTCCATCAACTG	20	56.08	50	2	2	79	3	1	AACCCAGCTCTTCTCATCTT	20	55.61	45	4	0	79	CT	2	CTCTCTCTCTCT	12	14
1_1022153	TTTAAAATCAAGAGCATCCAC	21	54.65	33.33	6	2	83	5	2	CTCTGTACAGCTTTGGTTCC	20	55.02	50	8	2	83	AG	2	AGAGAGAGAGAGAGAGAGAG	20	7
1_1022619	CGAGTTGAAGTTTGTCCATAG	21	55.07	42.86	3	2	77	4	2	GCTGAATAGCCATTTCTATAATC	23	54.28	34.78	6	2	77	CT	2	CTCTCTCTCTCTCTCTCTCTCTCTCTCT	28	23
1_1022811	GTATCACTGGATGTGAAACCT	21	54.01	42.86	6	1	75	3	1	CGGCATTCTTGAATAAATATC	21	54.19	33.33	6	2	75	AT	2	ATATATATATAT	12	14
1_1023578	AGCCATCAAGAAACAATGAG	20	55.37	40	3	0	73	5	2	CCCTCAGCTATCACTCTTTTA	21	54	42.86	4	2	73	AG	2	AGAGAGAGAGAGAGAGAGAGAGAGAGAGAG	30	1
1_102430	CATGCACAGTGATTGGTG	18	54.98	50	5	3	85	6	3	CACCATGCACAAGACTGA	18	54.62	50	4	1	85	ATT	3	ATTATTATTATTATT	15	33	PASS
1_1024315	CAACATGCATGGGACGTG	18	60.56	55.56	8	2	94	6	1	GCATGCACCTAATGAATTG	19	55.05	42.11	6	2	94	CT	2	CTCTCTCTCTCTCTCTCTCTCT	22	14
1_1024872	CGCCTTTCTCCTCTTGAT	18	55.43	50	2	2	84	6	2	AGGAGATGGTGTTGAAAGAG	20	54.28	45	3	0	84	TTC	3	TTCTTCTTCTTCTTC	15	19
1_1024994	CGTGTGCATTCATCATTATAG	21	54.28	38.1	4	2	77	4	2	CGTCTCATTATTGAAGGTCTC	21	54.03	42.86	6	0	77	GA	2	GAGAGAGAGAGAGAGAGAGAGAGAGAGAGA	30	1
1_1025169	GCTTGACATTCTTCTCAAATC	21	54.14	38.1	4	0	69	4	0	AAGACAAGGACACTTCCAAA	20	54.82	40	3	1	69	TG	2	TGTGTGTGTGTGTGTGTGTGTG	22	3
1_1025513	CGAGTTGAAGTTTGTCCATAG	21	55.07	42.86	3	2	77	4	2	GCTGAATAGCCATTTCTATAATC	23	54.28	34.78	6	2	77	CT	2	CTCTCTCTCTCTCTCTCTCTCTCTCTCT	28	5
1_1026086	CGGAAGATCACCTCAAATC	19	55.54	47.37	4	0	75	6	3	TAAGAGGAAAGAGGTGTGTGA	21	55.01	42.86	2	1	75	CT	2	CTCTCTCTCTCTCTCTCTCTCT	22	11
1_1026670	TGCCACTTGCAATCAAGA	18	57.29	44.44	6	3	83	4	2	CCTTCCTCCTTCCAATCTAT	20	54.9	45	2	2	83	GA	2	GAGAGAGAGAGAGAGAGAGAGAGAGAGAGA	30	5
1_1027030	CAATGTTGGATAGACTTACCTC	22	53.15	40.91	4	2	79	4	0	CAAGCACTGTTTGTTAGATTC	21	52.74	38.1	7	3	79	CT	2	CTCTCTCTCTCTCTCTCT	18	14
1_1027040	CATTTTCTTGCCCTTGTC	18	54.05	44.44	2	1	70	6	2	GCCCAAGAAGAGGAGGAG	18	57.42	61.11	2	0	70	CTT	3	CTTCTTCTTCTTCTTCTTCTTCTTCTT	27	14
1_1027680	CTCTCTCCCTCCCTCTCC	18	56.25	66.67	0	0	81	5	1	AATGGTGAGGACTAACAACG	20	55.16	45	4	2	81	CT	2	CTCTCTCTCTCTCTCTCTCTCTCTCTCTCTCTCTCTCT	38	13
1_1027690	CAACAGCGGTAGTGGTAGA	19	54.77	52.63	4	0	64	4	3	TCGCCTCCTTGTCCACCT	18	61.82	61.11	2	0	64	GGC	3	GGCGGCGGCGGCGGC	15	1
1_1028308	AATCTCCCATTCCCATTATT	20	54.95	35	3	2	78	4	3	ATCAATCTCCCAGGTTGTAAT	21	55.11	38.1	5	2	78	CT	2	CTCTCTCTCTCTCTCTCTCT	20	1
1_1028479	CAGCACTAAGCTCGAGAGA	19	54.39	52.63	6	2	66	5	2	CTTACATGGATCCTCTTTGTG	21	54.82	42.86	6	1	66	AC	2	ACACACACACACACACAC	18	24
1_1028778	TGGAGCAGACGGACAGGT	18	60.41	61.11	2	2	95	5	3	CCCGTCGTCATCGTCCTC	18	62.73	66.67	3	0	72	GGA	3	GGAGGAGGAGGAGGAGGAGGA	21	13
1_1029564	CTTTCTTAGTCCCAAGTCCAT	21	55.07	42.86	4	2	92	4	1	ATCTCTGCGCAAAGTACATAA	21	55.34	38.1	8	1	92	AG	2	AGAGAGAGAGAGAGAGAGAGAGAGAGAGAGAGAGAGAG	38	1
1_1030003	GGACTTGGGTAGAGTCTCATT	21	54.88	47.62	5	1	79	4	0	TTTCACTTTCTTTCCTCTCGT	21	55.83	38.1	2	0	79	GA	2	GAGAGAGAGAGAGAGA	16	4
1_1030757	CTTAGCGCTGGTGTTCAG	18	55.56	55.56	6	2	74	5	2	TGGACACGGTTTGTTAATACT	21	54.79	38.1	4	2	74	TA	2	TATATATATATA	12	20
1_1030895	TTGTTTAGTTGACTGTTTCCT	21	51.74	33.33	4	1	72	5	0	GGTTTTCAAGTATGTATGTGTGT	23	53.46	34.78	3	0	72	ATAC	4	ATACATACATACATACATACATAC	24	1
1_1031684	CAGCTTATCCTTCTACTTTCTTC	23	53.74	39.13	4	0	85	4	3	AGTTGTGATTGGTTGAACAAG	21	55.22	38.1	5	3	85	AT	2	ATATATATATATATATATAT	20	9
1_103243	CTTCCTCGAAGGATGGTAT	19	54.16	47.37	6	2	69	4	2	GGTCACAAACCAGACTCTACA	21	55.2	47.62	5	2	69	TC	2	TCTCTCTCTCTCTC	14	36
1_1033697	CCCGATCCCATCTCTCTC	18	58	61.11	4	0	84	3	0	TAAATCCTCCTCTTCCCTGTA	21	55.56	42.86	2	2	84	TA	2	TATATATATATATA	14	9
1_1034132	TTCCTCCTCCTTCTAGATTTG	21	55.29	42.86	6	0	59	5	2	TTTCTTTTCTCTCTCAAAAGG	21	53.28	33.33	5	1	59	AG	2	AGAGAGAGAGAG	12	16
1_1034408	AGCCACTTTGTTAGGTCTTTT	21	54.92	38.1	2	0	87	5	3	CCTATTGCTCCTAAAAGGAAA	21	55.48	38.1	5	2	87	ACA	3	ACAACAACAACAACA	15	16
1_1036205	CTCCTCCCTTCCCCTCTC	18	58.68	66.67	0	0	83	4	3	CTGCGACAAAAATAGAGAAGA	21	55.04	38.1	2	0	83	TC	2	TCTCTCTCTCTCTCTC	16	1
1_1036914	GTCTTTGGTCCACCAGATT	19	54.81	47.37	6	2	87	5	3	TCTTTCAAAGCTGAAATCAT	20	52.65	30	7	3	87	GA	2	GAGAGAGAGAGAGA	14	14
1_1037380	CTACCGCATGTCCTACCTT	19	55.26	52.63	4	0	70	4	1	AGTCGCAAATATTATGACTGG	21	54.56	38.1	6	3	70	CT	2	CTCTCTCTCTCTCTCTCTCTCTCTCTCT	28	2
1_1037437	GAGGTTTGGTGAAGGACTG	19	55.53	52.63	2	1	87	3	0	TAAAAGTAGAGCCTGAGAGG	20	51.62	45	3	3	87	CT	2	CTCTCTCTCTCT	12	14
1_1038005	AACACCTCCAGGAGCATT	18	55.46	50	7	3	71	4	3	ACTTTGGTGGATCAAAATAGC	21	55.89	38.1	6	2	71	CT	2	CTCTCTCTCTCTCTCTCTCT	20	9
1_1038248	GTACCGAAGGATCTAACCACT	21	54.94	47.62	4	1	91	3	3	CACACGCAAAGAGAGAAAGT	20	55.7	45	2	1	91	CT	2	CTCTCTCTCTCTCTCTCTCTCTCT	24	20	PASS
1_1039143	AAGGCCATGGCTTCATCC	18	60.99	55.56	8	2	73	4	0	ATTTTTGTTCTCTCCCCATC	20	55.62	40	2	0	73	GA	2	GAGAGAGAGAGA	12	2
1_1039498	GAATTGGTCATCACTTCTCCT	21	55.71	42.86	7	0	72	5	3	CTTCAACCATGGAAGAGAATA	21	54.47	38.1	6	2	72	CT	2	CTCTCTCTCTCTCT	14	24
1_1040383	TCTCTTCAGTACATCGCTCTC	21	54.81	47.62	4	0	76	4	0	GGCCCCATATGACTTTTAAC	20	56.08	45	6	2	76	CT	2	CTCTCTCTCTCTCTCTCTCTCTCTCTCTCT	30	9
1_104105	CCTCCCTCTCTTCCTCTCT	19	55.04	57.89	0	0	64	4	0	TTGAAATGAAACGCCAAT	18	55	33.33	3	2	64	TTC	3	TTCTTCTTCTTCTTC	15	33
1_1041198	ATGAAGAAGGTGAGGAGGAC	20	55.7	50	2	1	83	2	0	GTTGGGGTGGTGAGGATT	18	58.1	55.56	2	1	83	CAC	3	CACCACCACCACCACCACCACCAC	24	8
1_1042280	CTTCTAGCAGGTGTTAAGCAA	21	55.15	42.86	6	2	65	4	1	TGGTTCGAAACAATTCAT	18	52.03	33.33	8	2	65	TAT	3	TATTATTATTATTATTAT	18	26
1_1042315	GCATGGCGGTTCTAGAGT	18	56.3	55.56	6	2	93	4	0	AAAAATTCCATTTGGTTTCC	20	55.62	30	5	1	93	GA	2	GAGAGAGAGAGAGAGAGAGAGAGA	24	10
1_104234	AATAGCAACTCTTCCACATTC	21	53.64	38.1	3	0	67	8	1	TTATTGCTATTTTACCGATGC	21	54.84	33.33	4	2	67	AT	2	ATATATATATATAT	14	1
1_104255	GCAAGTAACCAAATTAGCAGA	21	54.92	38.1	4	0	88	6	1	CGGTGACTTTTACATCTTTCA	21	55.48	38.1	3	1	88	AG	2	AGAGAGAGAGAGAGAGAGAG	20	32	PASS
1_1042580	CCGAAATTTGATCTTTCAAT	20	54.39	30	6	2	85	4	3	CTGAAGTTGGCTTCATACATC	21	54.97	42.86	6	2	85	TA	2	TATATATATATATATATA	18	17
1_1042698	CTGCAGTGGCTAAGAACTAAA	21	55.15	42.86	6	1	79	3	1	ACAATTGTTGAAATCGTCGT	20	55.57	35	8	1	79	AGT	3	AGTAGTAGTAGT	12	1
1_1043206	CTGAAGTTGGCTTCATACATC	21	54.97	42.86	6	2	85	4	3	CCGAAATTTGATCTTTCAAT	20	54.39	30	6	2	85	TA	2	TATATATATATATATATA	18	13
1_1044596	GGAAGTGCGTCGCCATCA	18	64.49	61.11	5	3	74	4	0	ATCCACTGCTCCCTGCAC	18	59.78	61.11	4	2	74	GCG	3	GCGGCGGCGGCGGCGGCGGCG	21	11
1_104497	TAGCTTTCTTTTCTTGTCGAG	21	54.38	38.1	4	3	93	4	1	TTTTACCAAACCATGAGAATG	21	55.25	33.33	4	2	93	TC	2	TCTCTCTCTCTCTCTCTCTCTCTCTCTCTC	30	3
1_1045530	GGAAGTGCGTCGCCATCA	18	64.49	61.11	5	3	74	4	0	ATCCACTGCTCCCTGCAC	18	59.78	61.11	4	2	74	GCG	3	GCGGCGGCGGCGGCGGCGGCG	21	17
1_1045636	TATGTGTGTGTGTGTGTGTGT	21	53.74	42.86	2	0	79	2	1	TAAGACGAGGAAGATCTTGAA	21	54.34	38.1	8	3	79	AG	2	AGAGAGAGAGAGAGAG	16	31
1_1046069	ATACCGACAATGGGGAGCTG	20	62.19	55	4	2	82	3	0	AGGAGAGGAGGCTTGAAA	18	54.94	50	3	2	79	GA	2	GAGAGAGAGAGAGAGAGAGAGAGA	24	3
1_1046222	AGCTCTTTTCAGCTCTCTCAG	21	55.9	47.62	4	3	84	3	2	TTCTCCTGCCCTCTTTCT	18	54.94	50	2	0	84	AG	2	AGAGAGAGAGAGAGAGAGAG	20	31	PASS
1_104661	CTGCAAAAGAATATTCGACAA	21	55.72	33.33	8	2	80	6	1	CCATTGCAGAAATTAGGAGAT	21	55.98	38.1	5	2	80	AAAG	4	AAAGAAAGAAAGAAAGAAAGAAAGAAAG	28	30	PASS
1_1047602	TGTACAAAAGCGTTTCAATCT	21	55.23	33.33	6	1	87	5	1	GGAATATTTAAATTCGCATCC	21	55.44	33.33	8	2	87	AT	2	ATATATATATATATATATAT	20	16
1_1047744	ATTGTGTCTGTGTGTGTGTCA	21	55.7	42.86	3	3	76	4	1	TGAAACCAATCTTAGCATTT	20	52.61	30	5	3	76	AG	2	AGAGAGAGAGAGAGAGAGAGAGAGAGAGAGAGAG	34	1
1_1047936	ATACCGACAATGGGGAGCTG	20	62.19	55	4	2	82	3	0	AGGAGAGGAGGCTTGAAA	18	54.94	50	3	2	68	GA	2	GAGAGAGAGAGAGAGAGAGAGAGA	24	7
1_1048090	CTGCTCTCTTCTTGTCCAAT	20	54.63	45	4	2	99	4	1	CTCGGAGGGGATTTAGAGT	19	55.82	52.63	5	1	99	CT	2	CTCTCTCTCTCTCTCTCTCTCTCTCTCT	28	9
1_1048095	CTCTCGTTGTTGCTTTCATT	20	55.62	40	2	1	92	3	0	TTGAGCTTAAATTTTCTCAGG	21	54.17	33.33	6	1	92	GTC	3	GTCGTCGTCGTCGTC	15	1
1_1048724	ATATCCCACACTCACTGTTTC	21	54.01	42.86	5	0	75	4	1	TCTTCTCAAATTTGTGCCTAA	21	55.29	33.33	8	2	75	CT	2	CTCTCTCTCTCTCT	14	9
1_104889	ATTCGATTTGAAAGTGCATC	20	55.29	35	5	2	72	5	3	TTTTACCTCATGCTTCTTCAC	21	54.7	38.1	4	0	72	CT	2	CTCTCTCTCTCTCTCTCTCTCT	22	37
1_1049466	GAGACAAGAAAAGGATGGAAT	21	54.95	38.1	2	2	71	6	2	CAGCTCTGCTCCCTTTTT	18	55.68	50	4	0	71	GA	2	GAGAGAGAGAGAGAGAGA	18	8
1_1049759	ATGGGTTTAAGCCACTTTAGA	21	55.66	38.1	7	2	79	6	2	GACCAGTTCAACTAAAGCTCA	21	54.76	42.86	7	2	79	AT	2	ATATATATATATATATAT	18	6
1_1050255	CTGAGGAAACCATTCACCT	19	55	47.37	3	1	81	4	2	GGAAGAAAGGAAGAGAAGAAA	21	54.58	38.1	0	0	81	CT	2	CTCTCTCTCTCTCTCTCTCTCTCTCT	26	13
1_1050597	GCACCTGTGTAAGCTGTGT	19	54.62	52.63	4	0	67	5	3	GAAACATACCCTACCCTGACA	21	56.53	47.62	3	3	67	TA	2	TATATATATATATATATATATATATA	26	4
1_1051170	GTGTTGGCATGGGAAGGA	18	60.47	55.56	4	0	75	4	1	AAGAGGTGGATTCACACG	18	54.19	50	6	3	75	GA	2	GAGAGAGAGAGAGAGAGAGAGAGAGAGA	28	3
1_1051564	CCGCCAAGCGAGAGCAAG	18	65.61	66.67	3	0	63	5	3	GCACCACTCAGGCCTCTC	18	59.48	66.67	6	0	63	GA	2	GAGAGAGAGAGAGAGA	16	26
1_1051673	TGATGATTCTTATTCCTCTGC	21	54.53	38.1	3	2	71	6	2	TAAGAAAATGCGCACGCACAC	21	64.35	47.62	6	2	71	TC	2	TCTCTCTCTCTCTC	14	5
1_1051733	GGGACAATTTGGTAATCCTAA	21	55.67	38.1	5	3	70	3	0	CATATATGCGAGAGAGAGAGC	21	54.47	47.62	8	2	70	TC	2	TCTCTCTCTCTCTCTCTCTCTCTCTC	26	7
1_1052642	TATGTGCCGGGTTTTATTTAT	21	56.24	33.33	4	2	88	4	0	CCACCAATGCAAAAGGAG	18	57.58	50	4	0	85	CT	2	CTCTCTCTCTCTCTCTCTCTCTCTCTCTCTCTCTCTCTCTCT	42	8
1_1052853	GGCATCCATTTTTACACCT	19	54.98	42.11	2	0	59	6	3	TTGTGGACCTTTCATGTAATAA	22	54.88	31.82	6	2	59	AT	2	ATATATATATAT	12	38
1_1052916	GATGTTGGCCTCACAGAA	18	55.33	50	4	0	88	6	0	AACGCCACCATAAGAAAAA	19	55.82	36.84	2	0	88	TC	2	TCTCTCTCTCTCTCTCTCTCTCTCTC	26	8
1_1053125	ATTCTGCTCCCCAGACAC	18	55.93	55.56	4	0	82	3	0	TTCCGATCTACCGTCAGC	18	57.24	55.56	4	2	82	TA	2	TATATATATATATATATATATATATA	26	1
1_1053129	TGCCATTCTAGATATCTTACACC	23	55.23	39.13	8	2	71	4	1	GCCTAACTTTTTAGGCAAGTAG	22	54.62	40.91	8	2	71	CT	2	CTCTCTCTCTCTCTCT	16	10
1_1053469	GCAGTTAGTAAGAGTTGGGAGA	22	55.47	45.45	5	0	88	5	3	TCTGTTCAAAACCCTAATTGA	21	54.97	33.33	4	2	88	GA	2	GAGAGAGAGAGAGAGA	16	15
1_1053498	ACGAAAGAAGTAACCATCAAA	21	54.16	33.33	3	0	78	6	2	CTTGTTCTCTTTTTCTCGTC	20	51.81	40	2	1	78	CT	2	CTCTCTCTCTCTCTCTCTCTCTCT	24	4
1_1053757	ATTGCGTCCCTTGGAGTT	18	58.07	50	3	0	85	4	1	GTCGTCACCAGAGAGAGAGA	20	55.4	55	3	0	85	TC	2	TCTCTCTCTCTCTCTCTCTCTCTCTCTCTCTCTCTCTCTCTCTCTC	46	4
1_1054163	CTCCTCGGTATGCTCAAC	18	54.04	55.56	2	2	59	4	0	CTGAGAAATAGAAGGGAAGGA	21	55.29	42.86	3	0	59	CT	2	CTCTCTCTCTCTCT	14	4
1_1055525	AGCTCTTCAACCATCTCTTTT	21	54.94	38.1	4	0	72	6	3	CACAACGTCTTGCTAAGAGAC	21	55.29	47.62	6	3	72	CT	2	CTCTCTCTCTCT	12	2
1_1055615	CAGCAACTCCCTGTACGC	18	57.91	61.11	4	2	72	3	0	TAGCATTCTGTTCTCATGTCC	21	55.38	42.86	4	0	72	CA	2	CACACACACACACA	14	14
1_1056913	TGTACAAAAGCGTTTCAATCT	21	55.23	33.33	6	1	83	5	3	TATTTAAATTCGCATCCCTTG	21	56.89	33.33	8	0	83	AT	2	ATATATATATATATATATAT	20	29	PASS
1_1059824	TCACGAAGTGGCTTCTTT	18	54.28	44.44	5	3	74	8	0	CACTTCATGAGTTCCTTTGC	20	55.89	45	6	2	74	TA	2	TATATATATATA	12	18
1_1060419	TCACGTCTCTCTCTTACTTGC	21	54.9	47.62	4	2	85	4	3	CGTGCAATGCTAGATAAAAAT	21	54.9	33.33	5	2	85	TA	2	TATATATATATA	12	4
1_1061760	CTTCTTCCTCATCTTCCAATC	21	55.52	42.86	2	0	96	4	0	CTCACGAAGTGGCTTCTTT	19	55.61	47.37	5	3	96	AT	2	ATATATATATAT	12	38	PASS
1_1063307	GCACACTCCATTAAAGTTTAGAA	23	55.49	34.78	7	3	72	3	1	CGACGACAATCACCATGT	18	56.11	50	4	2	72	AG	2	AGAGAGAGAGAGAGAGAG	18	27
1_1063721	CAGCAGAACTAGGGTTACCA	20	55.5	50	5	3	79	4	0	GTTACTGTCCCATGGAGGA	19	55.76	52.63	6	2	79	CCTG	4	CCTGCCTGCCTGCCTGCCTGCCTG	24	2
1_1063853	CCACAAATATGAAAGACAAGG	21	54.84	38.1	4	0	73	6	1	CTGTGTTTCCACCAATCAC	19	54.6	47.37	4	3	73	AAT	3	AATAATAATAATAATAAT	18	16
1_1064292	ATTCTAACTCCAAAGGCAAAT	21	54.78	33.33	3	2	81	5	3	CGTCTGCTGCATGATTTAG	19	55.49	47.37	5	3	81	AT	2	ATATATATATAT	12	1
1_1064418	CTGCCATGAAGAAAACAATC	20	55.8	40	4	0	97	5	3	CTCCCTCGTCTCAATTCTTAT	21	55.15	42.86	4	2	97	AG	2	AGAGAGAGAGAGAGAGAGAGAGAGAGAGAGAGAGAGAGAGAGAG	44	2
1_1064812	TTTTCTCGTTTAGTCATTTGG	21	54.74	33.33	2	0	65	5	1	AATGATGATATACCATACAGAGC	23	52.73	34.78	8	2	65	TC	2	TCTCTCTCTCTCTCTCTCTC	20	10
1_1064869	TCACATGTCCACAAATATGAA	21	54.79	33.33	6	2	78	3	0	TGTTTCCACCAATCACGTA	19	55.78	42.11	4	2	78	AAT	3	AATAATAATAATAATAAT	18	4
1_1065370	TCTTGTACCTATGCCACCTTA	21	55.04	42.86	4	2	76	5	3	TCTAATTACATCTGCCCAAGA	21	55.08	38.1	6	2	76	CT	2	CTCTCTCTCTCTCTCTCTCT	20	6
1_1065481	ATGGTGCTCTCCCTCGAC	18	58.69	61.11	4	2	91	4	0	CTAACCCTTCCTTCGAAACTA	21	55.4	42.86	6	2	91	TC	2	TCTCTCTCTCTCTCTCTC	18	4
1_1065662	GAACATCGCTATCTAAAATCATC	23	54.9	34.78	4	1	85	4	3	CTCAATGAGAGAATTGTTGTTT	22	53.72	31.82	7	2	85	TC	2	TCTCTCTCTCTCTCTCTCTCTCTCTCTCTC	30	13
1_1065904	CGGACGACAAAATATCAGCTA	21	57.94	42.86	4	3	78	4	1	AAACTGAATGTGATGACCAGT	21	54.51	38.1	4	2	78	TG	2	TGTGTGTGTGTGTGTG	16	6
1_1068465	TTATCTCCTGTATACCAATATGA	23	51.04	30.43	6	2	81	6	2	ATGAGTGGTTGTAATTGGTTG	21	55.02	38.1	4	0	84	AT	2	ATATATATATATATATATAT	20	15
1_1068605	GCCATCGAACCAAATCTT	18	56	44.44	4	2	73	6	3	AGCTGGATTTGAGATATGCTA	21	54.35	38.1	4	2	73	TA	2	TATATATATATATATA	16	2
1_1070268	CGTTGAACTTGGATGAAGATA	21	55.4	38.1	5	2	69	7	1	ACATGATCCAAATGAAACCAT	21	56.7	33.33	4	2	69	AT	2	ATATATATATATATATAT	18	4
1_1070352	CAAGAACACCATCAACTAGGA	21	55.31	42.86	4	0	78	4	1	GCAGACATTATTCTCCTTCAA	21	54.62	38.1	5	3	78	GA	2	GAGAGAGAGAGA	12	14
1_107063	AGCAATAGCGTTCATAAGAGA	21	54.59	38.1	4	2	73	3	1	TCAAACAGAGTTCTACCGAAA	21	55.19	38.1	4	0	73	AT	2	ATATATATATATATAT	16	34
1_1072440	GAATTCAAGATTTGCATGG	19	54.02	36.84	6	2	81	4	2	ACACAAAACCACCACAAAATA	21	55.52	33.33	2	2	81	CA	2	CACACACACACACACACACACACACA	26	18
1_1072686	GGACTGCAAATCAATTAGAAA	21	54.65	33.33	4	2	84	4	0	CTCCAACCCCACCCTAAC	18	57.75	61.11	2	0	84	GA	2	GAGAGAGAGAGAGAGAGAGAGAGAGAGA	28	1
1_1073952	TATGTGCCGGGTTTTATTTAT	21	56.24	33.33	4	2	92	6	3	ATAACTCCAGCCACCAATG	19	55.96	47.37	3	3	92	CT	2	CTCTCTCTCTCTCTCTCTCTCTCTCTCTCTCTCTCTCTCT	40	10
1_1074319	GGAAGCAAAGAGCTCACA	18	54.91	50	6	0	81	3	2	ATAGCAGATGGAAACTATGAT	21	50.68	33.33	4	3	81	AG	2	AGAGAGAGAGAGAGAGAGAGAGAGAGAGAG	30	1
1_1075088	CTTTCCAACTCCTCGTACCT	20	55.98	50	4	0	86	3	0	AGGCGATCAATGTCTATCTTC	21	55.98	42.86	4	0	86	TA	2	TATATATATATATATATATATATA	24	13
1_107531	GATTTTCCATGATTCCTGATT	21	55.56	33.33	5	2	70	3	0	CTTCCGGCACACACACAC	18	59.69	61.11	4	0	70	CT	2	CTCTCTCTCTCTCTCTCT	18	32
1_1075861	GAGGTCTTCGAGGAGAAGAG	20	55.75	55	6	3	68	6	3	CTAAAGAGGCCTTTTCCTTT	20	54.67	40	8	0	68	GA	2	GAGAGAGAGAGA	12	16
1_1076590	ATATCTCATGCCCCCTTTAT	20	55.14	40	4	2	83	5	0	TGACTAACCTTTTAAGCATGT	21	51.97	33.33	4	2	83	CT	2	CTCTCTCTCTCTCTCTCTCTCTCTCTCTCTCTCTCTCT	38	10
1_1076922	CAGCCCCTCTTTCCTTCC	18	59.73	61.11	2	0	75	4	2	ACAAATTGGAGCACTAAAGG	20	54.57	40	5	0	75	TC	2	TCTCTCTCTCTCTCTCTCTCTCTC	24	4
1_1077135	GCAATAATGAAAAGCATTGAG	21	55.24	33.33	4	0	71	3	2	CTGGATATGGTCTCTCTCTCC	21	55.38	52.38	4	1	71	AC	2	ACACACACACACACACACACAC	22	3
1_1078312	ATCCCCTCACAAGAAAAATAC	21	54.84	38.1	2	0	68	2	0	GACCCCGCTGCCATCCAT	18	66.72	66.67	3	2	68	CT	2	CTCTCTCTCTCTCTCTCTCT	20	1
1_1079322	CAGCCCCTCTTTCCTTCC	18	59.73	61.11	2	0	75	4	2	ACAAATTGGAGCACTAAAGG	20	54.57	40	5	0	75	TC	2	TCTCTCTCTCTCTCTCTCTCTCTC	24	8
1_1079628	CTAAAGAGGCCTTTTCCTTT	20	54.67	40	8	0	65	6	3	GTCTTCGAGGAGAAGAGGAG	20	55.75	55	6	0	65	CT	2	CTCTCTCTCTCT	12	37
1_1081601	ACACCATTAGCCCATTTTC	19	54.98	42.11	2	0	82	4	0	AACCCTAACCCTAGAACTCCT	21	55.19	47.62	4	3	82	CT	2	CTCTCTCTCTCTCTCTCTCTCTCTCT	26	8
1_1082529	GGACAAATTGGAGCACTAAA	20	55.38	40	5	2	77	4	2	TACAGCCCCTCTTTCCTT	18	54.82	50	2	0	77	AG	2	AGAGAGAGAGAGAGAGAGAGAG	22	6
1_1082729	ATACCGACAATGGGGAGCTG	20	62.19	55	4	2	80	3	0	AGGAGAGGAGGCTTGAAA	18	54.94	50	3	2	66	GA	2	GAGAGAGAGAGAGAGAGAGAGA	22	9
1_1083140	GCTTTTGAATATTGCTTGTTG	21	55.32	33.33	6	0	75	4	3	ACGATGGTACACATGAGAAAT	21	54.49	38.1	6	2	75	CT	2	CTCTCTCTCTCTCTCT	16	5
1_1083709	CATGGTGGCTCTCTCTCT	18	53.43	55.56	4	0	76	7	3	AGAGGAGGGAGAGGAAGG	18	55.78	61.11	0	0	76	TG	2	TGTGTGTGTGTG	12	2
1_1083756	GGGGATTAGAGAAAAAGATCA	21	55.05	38.1	4	2	77	2	0	GTAGACAGCAGCGGAGAC	18	54.26	61.11	3	1	77	GA	2	GAGAGAGAGAGAGA	14	1
1_1084023	ACTTAACGCCTCCCCTCT	18	56.34	55.56	4	0	77	6	3	GATGGGTGGGGAAAAGAA	18	58.24	50	2	0	77	CT	2	CTCTCTCTCTCTCTCTCTCTCTCTCT	26	22
1_10844	ACACACACGCACACACAC	18	55.39	55.56	2	0	76	2	0	ATCAGGCAAAGGAGAAGAAT	20	55.53	40	2	2	76	AG	2	AGAGAGAGAGAG	12	28
1_1085793	GGGGATTAGAGAAAAAGATCA	21	55.05	38.1	4	2	77	2	1	TTACAGCAGCGGAGACAT	18	55.28	50	3	2	77	GA	2	GAGAGAGAGAGAGAGAGA	18	1
1_1087473	ACCTTGTTAGCTTTACCGTGT	21	55.68	42.86	4	2	89	3	0	CATTGCATTCATTTTACGTTC	21	55.83	33.33	4	0	89	TA	2	TATATATATATATATATATA	20	2
1_1087959	TCTCTTCAGTACATCGCTCTC	21	54.81	47.62	4	0	66	3	0	GGCCCCATAGGACTTTTA	18	55.06	50	4	2	66	CT	2	CTCTCTCTCTCTCTCTCTCTCTCT	24	4
1_1087991	GGGAAAGCCAAGTTAAGAATA	21	55.33	38.1	4	2	88	3	0	CGATCTACGTGTTCAGCAG	19	55.39	52.63	4	2	88	TCC	3	TCCTCCTCCTCCTCCTCCTCCTCC	24	1
1_1090462	GGAAGCAAAGAGCTCACA	18	54.91	50	6	0	79	3	2	ATAGCAGATGGAAACTATGAT	21	50.68	33.33	4	3	79	AG	2	AGAGAGAGAGAGAGAGAGAGAGAGAGAG	28	2
1_1090514	GGAAGCAAAGAGCTCACA	18	54.91	50	6	0	88	3	1	GCACATAGTATAGCAGATGGAA	22	54.73	40.91	5	0	88	AG	2	AGAGAGAGAGAGAGAGAGAGAGAGAGAG	28	7
1_1090874	TAGTGTGCCTTTATTCCAATG	21	55.44	38.1	4	3	77	6	3	AGCCATTTTTACTTGGAACTT	21	54.86	33.33	3	3	77	TA	2	TATATATATATATATATA	18	6
1_1091305	GCATTGTCCCTTCTTTCC	18	55.52	50	3	0	64	6	3	GACAAGGGAGAGAGAAAAAGA	21	55.31	42.86	1	0	64	TC	2	TCTCTCTCTCTCTC	14	4
1_1092505	ATTCTTGACCCCAGAGAGAG	20	55.88	50	3	0	80	4	2	CTATCTTCGCCCTCCAAA	18	56.35	50	2	0	80	GA	2	GAGAGAGAGAGAGAGAGAGAGAGA	24	13
1_1092778	GGAAAACGAGAAACGATAACT	21	55.23	38.1	2	1	75	5	2	TGAAGGCAACCAATATGTTTA	21	55.84	33.33	4	2	75	TA	2	TATATATATATATATATA	18	16
1_1093717	GCCCAGTACATCATCGAG	18	54.81	55.56	4	2	66	4	0	CTATCGAAAATCATCCAAAAG	21	54.21	33.33	4	0	66	CT	2	CTCTCTCTCTCTCTCTCTCT	20	6
1_1094711	GTCTCAGGTGTTTGTTGCTC	20	55.79	50	3	0	66	4	0	GAGATACTGCCCATGAATGT	20	54.97	45	4	2	66	CT	2	CTCTCTCTCTCTCTCTCTCTCTCTCT	26	1
1_1095189	TCTAATCCAACCAATAACCAA	21	54.78	33.33	2	0	83	4	0	CATCATATATAATAGAAGCCACA	23	51.66	30.43	8	0	83	GA	2	GAGAGAGAGAGAGAGAGAGAGAGAGAGAGA	30	16
1_1095720	GACCAAGTGATGCAAATTTTA	21	55.4	33.33	6	3	72	5	3	AGTAATTGATGGCTGAAAATG	21	54.52	33.33	4	0	72	AC	2	ACACACACACACACACAC	18	2
1_1095786	ATAACCTGCTCACACATCAAA	21	55.76	38.1	2	0	70	3	0	GGCTGTCTCGGTATAATAAAA	21	53.88	38.1	5	2	70	ATT	3	ATTATTATTATTATTATTATT	21	31
1_1096386	ACCTTCCCCATCTCTGTTAG	20	55.74	50	2	1	64	3	3	CAAGCTCTTGTCAACTTCCTA	21	54.94	42.86	6	2	64	GA	2	GAGAGAGAGAGA	12	19
1_1098038	ATCAGATCTTGAGGGTTCCT	20	55.19	45	6	3	62	4	2	GCCGCTCTCTTGCTCTAT	18	55.8	55.56	3	2	62	AG	2	AGAGAGAGAGAGAG	14	4
1_1098189	TCTAATCCAACCAATAACCAA	21	54.78	33.33	2	0	83	4	0	CATCATATATAATAGAAGCCACA	23	51.66	30.43	8	0	83	GA	2	GAGAGAGAGAGAGAGAGAGAGAGAGAGAGA	30	21	PASS
1_1098832	ATACCGACAATGGGGAGCTG	20	62.19	55	4	2	78	3	0	AGGAGAGGAGGCTTGAAA	18	54.94	50	3	2	76	GA	2	GAGAGAGAGAGAGAGAGAGA	20	1
1_1099859	ATCCAGAGAGCAAGTGAATG	20	55.36	45	3	0	85	4	0	CATCTGTTCGATGGTTAGAGA	21	55.4	42.86	4	2	85	GA	2	GAGAGAGAGAGAGAGAGAGAGAGAGAGAGA	30	6
1_1102020	ATGGGTGGAGTCTTACCAG	19	54.86	52.63	3	1	75	3	2	AATTTTTCTTTCCTTCTGTGTG	22	55.29	31.82	4	0	75	GA	2	GAGAGAGAGAGAGA	14	8
1_1102312	CCCGGGTAAGCTATAAGTCT	20	55.22	50	6	3	70	3	2	GTGAGGGAGGACGAAAAG	18	55.61	55.56	2	0	70	TC	2	TCTCTCTCTCTCTCTCTCTC	20	2
1_110255	AGGCCATTAATAGACCACAG	20	54.35	45	6	1	68	6	1	ATGGTTGAAGGCCTTATTG	19	55.16	42.11	8	0	68	CAA	3	CAACAACAACAACAACAA	18	7
1_1103319	GGGCTGTCTCGGTATAATAAA	21	56	42.86	5	3	65	3	0	TGCTCACACATCAAAAGTAAA	21	54.51	33.33	2	0	65	TAA	3	TAATAATAATAATAATAATAA	21	9
1_1105953	CTCTTTCCTCCTCTCTTCATC	21	54.81	47.62	2	0	58	6	3	GGGAGAAGGGAGAAACCTA	19	55.78	52.63	3	2	58	CT	2	CTCTCTCTCTCT	12	7
1_110707	TGTTCTTGGCTGTTTTTAAGT	21	54.41	33.33	4	1	67	4	0	AAGTTTAGACAAAGATGTTGCAT	23	54.96	30.43	4	3	67	CT	2	CTCTCTCTCTCT	12	27
1_1107293	CAGCCTGCTATTGAGAAGTTA	21	55.07	42.86	5	2	91	5	1	ATACTGCTGTTTTCTCCTCCT	21	54.81	42.86	4	0	100	AGA	3	AGAAGAAGAAGAAGA	15	5
1_1107390	AAGTCCTCTGGTGGTCTTC	19	54.02	52.63	6	2	79	5	3	AAGGAGGGAGAGGGAGAA	18	56.23	55.56	0	0	79	CT	2	CTCTCTCTCTCTCT	14	6
1_1108571	AAGGGGCTTTGATGTAATAAT	21	54.61	33.33	3	3	83	3	2	TATGGTAGGCTTTCTTTTTCC	21	55.33	38.1	3	0	83	TA	2	TATATATATATATATA	16	6
1_1109197	AAAACGGTAATAGCTGATGG	20	54.55	40	4	0	76	3	1	GTGTGGGTGTGTGTCATAGA	20	55.02	50	3	3	76	CT	2	CTCTCTCTCTCTCTCTCTCTCTCTCTCTCT	30	6
1_1109736	CATAGCTCCTTAGGGAAGATT	21	54.48	42.86	6	2	68	3	1	TAGTTTGTCCATTTGGGAAGT	21	56.23	38.1	4	1	68	AG	2	AGAGAGAGAGAGAGAGAG	18	17
1_1110743	AAGAAATATCCATAGCCCTTG	21	55.13	38.1	4	2	87	4	1	GAAGAAGTAGAAAAGCTCTACCC	23	55.01	43.48	5	1	87	GA	2	GAGAGAGAGAGAGAGAGA	18	3
1_1111310	GTCTCCACCTACCGCTCA	18	57.19	61.11	2	1	71	5	2	AGGAGAGCCAATATATGCTAAG	22	54.7	40.91	6	3	71	AT	2	ATATATATATATATATATATAT	22	2
1_1111347	CTGCCAGCACTAATACCG	18	55.34	55.56	5	2	77	6	3	GGCGGCGGTAGTAATAATAA	20	56.93	45	5	3	77	TAT	3	TATTATTATTATTAT	15	6
1_1111989	CTTTGGACAAAATGCATGA	19	55.55	36.84	6	2	84	4	1	ATGTAATTATCCGCACACACA	21	56.5	38.1	6	0	82	CT	2	CTCTCTCTCTCTCTCTCTCTCTCTCTCTCTCTCTCT	36	1
1_1112697	CAGCCCCTCTTTCCTTCC	18	59.73	61.11	2	0	75	4	1	GGACAAATTGGAGCACTAAA	20	55.38	40	5	2	75	TC	2	TCTCTCTCTCTCTCTCTCTCTC	22	4
1_1114402	CAGCCGTCATATATTGGATT	20	55.14	40	6	1	84	3	0	TAAATTTGGATTTCACACCTC	21	54.33	33.33	6	0	84	AT	2	ATATATATATATATATAT	18	14
1_1115199	CGTTGAACTTGGATGAAGATA	21	55.4	38.1	5	2	69	7	1	ACATGATCCAAATGAAACCAT	21	56.7	33.33	4	2	69	AT	2	ATATATATATATATATAT	18	11
1_1115398	TCTCTTCAGTACATCGCTCTC	21	54.81	47.62	4	0	88	4	1	GAAGCCTTCGCAACTAGAC	19	55.25	52.63	7	1	88	CT	2	CTCTCTCTCTCTCTCTCTCTCTCT	24	4
1_1115604	CCAAGGAAAGCCATTGTT	18	56.08	44.44	3	2	81	4	3	AGCTTCCAACAGAATAAGGTT	21	54.84	38.1	4	2	81	CT	2	CTCTCTCTCTCTCTCTCTCT	20	1
1_1115763	CTCGTCCAGCTGAGTCTAA	19	54.03	52.63	6	3	92	4	1	GATCGAGGAGAAGAACAATA	20	51.9	40	4	2	92	TCC	3	TCCTCCTCCTCCTCCTCC	18	1
1_1117040	ATGGCGGCCAGCGAGAAAG	19	68.05	63.16	7	0	67	6	3	GAATTCCCTTATCTCCCTCTT	21	55.54	42.86	6	0	67	GA	2	GAGAGAGAGAGAGAGAGA	18	18
1_1117189	CATCATGGTGTCGGTGGT	18	58.64	55.56	6	0	64	3	2	ACATTGCTCCCCTCTCAC	18	55.93	55.56	3	0	64	GGC	3	GGCGGCGGCGGC	12	3
1_1117601	GGCCAGACACAAATGCTA	18	55.56	50	4	2	78	2	0	AAAAGGGAGGTACAAGAGAGA	21	54.79	42.86	4	0	78	CT	2	CTCTCTCTCTCTCTCTCTCT	20	13
1_1118006	AGGCGATCAGTTAGAGAAAAC	21	55.37	42.86	4	0	92	4	0	GACACACAGAGAAACAGAGACA	22	55.43	45.45	1	0	92	TC	2	TCTCTCTCTCTCTCTCTCTCTCTCTCTCTC	30	5
1_1118499	CTTCAACTCACGCATACAAG	20	54.5	45	3	0	82	3	0	GGAATTCCCATGGCTACA	18	56.78	50	8	0	82	TC	2	TCTCTCTCTCTCTCTCTCTCTCTCTCTCTCTC	32	5
1_1118731	ACCTCCTGAATAGTGTGAGG	20	54.14	50	4	2	65	5	2	CCCTTTTTCTGATGGTATTCT	21	55.01	38.1	3	0	65	AGA	3	AGAAGAAGAAGAAGA	15	7
1_1118975	AAGAACCTTCTCCTCTGTGAT	21	54.59	42.86	6	2	74	5	3	AGGACTCTCTTCTATCATAGGC	22	53.64	45.45	7	3	74	TC	2	TCTCTCTCTCTCTCTCTCTCTC	22	32
1_1119106	TTCAAGATATCAAGGGTTCAA	21	54.89	33.33	6	3	79	4	2	TCATCTCTGCATGCTGTTT	19	55.25	42.11	6	0	79	AT	2	ATATATATATATATAT	16	1
1_1119119	CAGATACACCAACAGAGAAGG	21	54.88	47.62	2	0	78	5	1	AGCACTTCCTTTTCCAAAC	19	54.47	42.11	4	2	78	GA	2	GAGAGAGAGAGAGAGA	16	14
1_1119280	AGATCCTCCTCCAACATCAT	20	55.93	45	4	3	79	5	3	TCGTGTGTATGTGGATATGTG	21	55.21	42.86	4	0	79	TA	2	TATATATATATATATATATATATATA	26	5
1_1119882	CTCGCTCTCTCTCTCTCTCTC	21	55.36	57.14	2	0	71	4	1	GGAGCTCCATGGGGTTTG	18	61.44	61.11	8	2	71	CG	2	CGCGCGCGCGCGCGCGCG	18	8
1_1120005	AGGAAAGAGAGCAAGCAAG	19	54.96	47.37	2	0	89	6	1	CAGGTTGCTTATGTTGGTAAC	21	54.95	42.86	3	3	98	GA	2	GAGAGAGAGAGAGAGAGAGAGA	22	7
1_1120182	GCTAAGGCTTGCTGTTGA	18	55.15	50	5	1	91	4	3	TTCCAAGATGTATCACCAAAC	21	55.06	38.1	4	0	91	TA	2	TATATATATATA	12	18
1_112046	CCCAAATAACTCCTTGTTCTT	21	55.09	38.1	4	3	69	5	2	AGCCAAGAAATGGTTAGAGAC	21	55.22	42.86	3	1	69	CTC	3	CTCCTCCTCCTCCTCCTC	18	11
1_1120944	AGTAATTTTCGGAAAGAAGA	20	51.08	30	7	3	76	4	0	TAGGATCTGCTGATGTAGCAA	21	56.18	42.86	6	2	76	AG	2	AGAGAGAGAGAGAGAGAG	18	2
1_1121278	CAAGATGTTGGGCGAATG	18	58.56	50	6	0	89	5	3	AATCCCCCTCTCCGCCAACG	20	69.69	65	2	2	89	CGG	3	CGGCGGCGGCGGCGGCGG	18	5
1_1121411	CAAACCAGGAGGAGGAAA	18	56.07	50	3	0	83	4	2	CTACAATGTCTCCGACAGTTC	21	54.87	47.62	5	3	83	AG	2	AGAGAGAGAGAGAGAGAG	18	2
1_1121653	ATAATGATGACGATGACGAAC	21	55	38.1	4	0	87	2	0	GAGAAAGGATAGGGTGAGAGA	21	55.1	47.62	2	0	87	CT	2	CTCTCTCTCTCTCTCTCTCTCTCT	24	5
1_1123248	CTCCTCCATGTCATCTTCTG	20	55.65	50	5	1	65	5	0	AACTGGAGCCCAAATCTACT	20	55.48	45	4	1	65	CT	2	CTCTCTCTCTCT	12	5
1_1123988	CCTTCCTCCCCGAAAATC	18	59.41	55.56	3	1	77	4	0	GGTGGGATTGACACACAC	18	55.17	55.56	3	3	77	CT	2	CTCTCTCTCTCTCTCTCTCTCTCTCTCTCTCT	32	4
1_1124200	CAGCAGAGTAGACCTATTTTAT	22	50.16	36.36	4	2	95	7	1	TGTGAGTGTTTCTTGGTCTACA	22	55.91	40.91	3	2	95	AG	2	AGAGAGAGAGAGAGAGAGAGAGAGAGAGAGAGAGAG	36	19
1_1124249	AGCATTCAAAGTGAAAAACTG	21	54.79	33.33	5	1	85	5	2	CAGAACAGTTGTAGGCTAGAGA	22	54.14	45.45	5	3	85	TA	2	TATATATATATATATATA	18	13
1_1124712	CAGAGACTTGGCAATCAATC	20	55.81	45	5	1	86	6	2	GATTTATATGTGAAGAGAACGAG	23	52.69	34.78	4	0	86	CTT	3	CTTCTTCTTCTTCTTCTTCTTCTTCTTCTT	30	15
1_1125053	CTTCCCCTCCCTATTTTTC	19	55.3	47.37	2	0	81	4	0	CGGTCACCACAATATCTATCT	21	54.19	42.86	5	2	81	CT	2	CTCTCTCTCTCTCTCTCTCTCT	22	8
1_1125341	CTCCATGGTCTCTTCATCC	19	55.36	52.63	6	0	79	6	3	AGTAAGAGAGAAAAAGATGATCG	23	53.92	34.78	5	3	79	TC	2	TCTCTCTCTCTCTCTCTCTC	20	4
1_112546	TTAGCGCTGGTGTTTAGG	18	55.04	50	6	0	75	4	1	TGGACACGGTTTGTTAATACT	21	54.79	38.1	4	2	75	TA	2	TATATATATATATA	14	5
1_1125610	ATCGATAGCCCATCTCTTCT	20	55.48	45	6	0	58	6	3	AGGAAGAGGGTCAGAAAGTTA	21	54.79	42.86	3	2	58	TC	2	TCTCTCTCTCTCTCTC	16	33
1_1125757	GCGCAAGCAGTGAATTACTAT	21	57.26	42.86	6	2	71	5	2	CTTGTGCCACCATTTATACTT	21	54.48	38.1	5	2	71	TAC	3	TACTACTACTACTACTAC	18	5
1_1126673	ACAACAGGCAGGTGACAG	18	55.36	55.56	3	2	71	5	3	CCATTTGGATGTTGATGTAAC	21	55.36	38.1	4	3	71	AG	2	AGAGAGAGAGAGAGAGAGAGAG	22	18
1_1127117	CGAGGGAGAGAAAACTCTAAC	21	54.95	47.62	4	2	92	4	2	CCGGTGTACCCATTCCTC	18	58.72	61.11	4	0	92	AGA	3	AGAAGAAGAAGAAGAAGAAGAAGA	24	4
1_1127374	ATACTCTTTCGGGTTTCCAT	20	55.25	40	2	2	80	2	0	CTTGTCGCGTTCTTGTTT	18	54.89	44.44	4	0	80	GA	2	GAGAGAGAGAGAGAGAGAGAGAGAGA	26	10
1_1127522	ATATCGCAATGCCGGTAA	18	57.54	44.44	5	3	75	3	1	CTGCCCCTCTCTTTTATTC	19	54.08	47.37	2	0	75	GA	2	GAGAGAGAGAGAGAGAGAGAGAGAGA	26	25
1_1127555	AACGGTTTACCTCGGTTTAT	20	55.37	40	5	2	84	6	3	CGAGATCAACAGGGAGACT	19	55.16	52.63	4	3	84	AG	2	AGAGAGAGAGAGAGAG	16	30	PASS
1_1127724	CAGCTCTGTGAATGGTTGA	19	55.64	47.37	4	1	74	3	0	AATTTTGTGTGTGTGTGTGTG	21	55.24	38.1	4	0	84	TC	2	TCTCTCTCTCTCTCTCTCTCTCTCTC	26	1
1_1128548	CGGGGAGAGTTCCGATTT	18	60	55.56	3	1	89	4	0	GTTGCTCGCCATGCCTAC	18	60.39	61.11	4	2	89	GCC	3	GCCGCCGCCGCCGCCGCCGCCGCCGCC	27	34	PASS
1_1129267	CTTCCCCTCCCTATTTTTC	19	55.3	47.37	2	0	83	4	0	CGGTCACCACAATATCTATCT	21	54.19	42.86	5	2	83	CT	2	CTCTCTCTCTCTCTCTCTCTCTCT	24	3
1_1129271	GGATGATAAAAGTGGAGAAGG	21	55.4	42.86	3	0	75	7	2	TCTTTATTCTCCAAGCCAACT	21	55.78	38.1	3	1	75	GA	2	GAGAGAGAGAGAGA	14	2
1_112946	CAGCCCCTCTTTCCTTCC	18	59.73	61.11	2	0	100	5	2	TCTACAAACAGCAAACTAGGG	21	54.84	42.86	4	0	100	TC	2	TCTCTCTCTCTCTCTC	16	4
1_1129955	ATATATCGATGCATAAAGAGG	21	51.39	33.33	6	0	83	7	2	GCGGCTGATATATGATTAATTT	22	55.26	31.82	6	3	83	GCAT	4	GCATGCATGCATGCATGCATGCAT	24	3
1_113026	AGCCCTCTCCTTGCTCCAG	19	62.01	63.16	3	2	99	3	0	CCACCAATAATAGACCCCATA	21	56.38	42.86	3	2	99	CCCACT	6	CCCACTCCCACTCCCACTCCCACTCCCACT	30	28	PASS
1_1130389	AGGTCTCAAGGCCGACCAC	19	62.62	63.16	4	0	77	4	3	GACGGTGACACGGTGAGT	18	57.91	61.11	7	1	77	TCC	3	TCCTCCTCCTCCTCCTCC	18	13
1_1130538	CAGGTTGCTTATGTTGGTAAC	21	54.95	42.86	3	3	74	6	1	CAAGCAAACGTGGGAAGG	18	60.23	55.56	4	0	74	CT	2	CTCTCTCTCTCTCTCTCTCTCT	22	7
1_1130828	CTTCCAGAAGCTTGTGTCC	19	55.88	52.63	8	2	72	5	1	AAACCACAAAGTGGTAATAAATG	23	55.1	30.43	7	0	72	AT	2	ATATATATATAT	12	8
1_1130989	CTTCAACTCACGCATACAAG	20	54.5	45	3	0	82	3	0	GGAATTCCCATGGCTACA	18	56.78	50	8	0	82	TC	2	TCTCTCTCTCTCTCTCTCTCTCTCTCTCTCTC	32	4
1_1131000	TATGGTTGCCATTATCGATCT	21	57.09	38.1	6	2	63	4	3	TAGACCGCATGAGATTTGTTA	21	56.01	38.1	4	2	63	CT	2	CTCTCTCTCTCT	12	7
1_113200	GAGAGCCAAAATTAACATCAA	21	54.65	33.33	4	2	90	4	1	TGTAATAAATGCACAGGTAATCT	23	53.49	30.43	4	3	90	AT	2	ATATATATATATAT	14	33	PASS
1_1132084	CTAGGATGTCTCTGCATGTGT	21	55.33	47.62	4	0	88	3	1	TCTCCCTTCGTGAGCTAATA	20	55.22	45	4	3	88	GA	2	GAGAGAGAGAGAGAGAGAGAGAGAGAGAGAGAGAGA	36	2
1_1133687	AGAACCTTCTCCTCTGTGATT	21	54.59	42.86	6	1	75	5	2	AGGACTCTCTTCTATCATAGGC	22	53.64	45.45	7	3	75	TC	2	TCTCTCTCTCTCTCTCTCTCTCTC	24	11
1_1134084	ATCACAATGCCTTTTGTACC	20	55.08	40	6	2	87	3	1	TCTTCATGACTTGACACACG	20	55.56	45	6	2	92	AT	2	ATATATATATATAT	14	5
1_1134165	ATAGGGCTTCAGGGGACCT	19	59.9	57.89	3	3	79	4	1	GAGACTGCTTCAATCCATACA	21	55.38	42.86	3	0	79	AG	2	AGAGAGAGAGAG	12	33
1_1134474	ATCCCTCCTCCCCTCGACT	19	62.31	63.16	4	1	75	3	2	TTCATTTGGGTACAAACAGAC	21	55.15	38.1	4	1	75	CT	2	CTCTCTCTCTCTCTCTCTCTCT	22	12
1_1135172	TGCCAGGTCTTCTTTCTTT	19	55.06	42.11	3	0	71	3	0	GGACTTCTCTCACGAGTTCTT	21	55.24	47.62	4	2	71	GA	2	GAGAGAGAGAGA	12	21
1_1135232	AGGAAAGAGAGCAAGCAAG	19	54.96	47.37	2	0	83	4	3	GCTTATGTTGGTAACTTAGTGCT	23	54.78	39.13	5	2	76	GA	2	GAGAGAGAGAGAGAGAGAGAGA	22	1
1_1135325	TTTTCCACCGTTCTGTGA	18	55.92	44.44	4	2	93	6	3	GCTCAGATAAAGAGACACAGAGT	23	54.63	43.48	3	3	93	CT	2	CTCTCTCTCTCTCTCTCTCT	20	6
1_1136873	TGGCTATGTCTTAAAGATGTGT	22	54.21	36.36	7	2	87	5	3	AGGCCACAAAGAATTTACATC	21	55.89	38.1	4	2	63	GT	2	GTGTGTGTGTGTGTGTGTGTGT	22	19
1_1137136	TAGCACCAGTGGTAACAATCT	21	54.93	42.86	7	3	80	6	3	GCTGCTATTTGTTAATCTTGG	21	54.47	38.1	4	0	80	CT	2	CTCTCTCTCTCTCTCTCTCTCTCTCT	26	1
1_1137223	GCCATTCTAGACATTCCACAT	21	56.61	42.86	6	2	74	5	3	GCCTAACTTTTTAGGCATGTA	21	54.12	38.1	8	2	74	CT	2	CTCTCTCTCTCTCTCTCTCT	20	5
1_1138535	AGCGGAGCATTGGTCTTG	18	59.94	55.56	5	1	67	5	3	CTGCAAAAGAAGAAATAAATGC	22	56.07	31.82	4	2	67	CT	2	CTCTCTCTCTCTCTCTCT	18	7
1_1138575	AGCCATTCCTCCTCTTTCT	19	55.51	47.37	2	0	92	5	1	GGGAGGGAGGTCATTTCC	18	59.23	61.11	3	3	92	GA	2	GAGAGAGAGAGA	12	38	PASS
1_1138680	GATCCCCAAGCACTACTAAAA	21	56.05	42.86	4	0	75	6	2	AAAAACTTGAGTCGTGAGCTT	21	55.92	38.1	4	2	75	TC	2	TCTCTCTCTCTCTCTCTCTCTCTCTCTC	28	5
1_1138755	CACCCCATGACAACAATATAA	21	55.82	38.1	4	2	76	4	2	AGATCCATGAATCATCCTTTT	21	55.15	33.33	8	3	76	AAG	3	AAGAAGAAGAAGAAG	15	32
1_1139045	CTATAGCCACCCGATGTTC	19	55.61	52.63	6	1	64	3	1	GTAGATGCGCGACGCCGATG	20	69.35	65	5	3	64	CCG	3	CCGCCGCCGCCGCCG	15	13
1_1139649	GGGTAACTGGTAAGTGCTCTC	21	55.57	52.38	4	2	71	4	3	GAGGAGTCAAAGCAAGCA	18	54.91	50	3	0	71	TC	2	TCTCTCTCTCTCTC	14	5
1_1139833	TCCGATTACCTTCCCTTC	18	55.01	50	3	0	73	5	2	TTTCATTCTAGGTCATGTGAGA	22	54.96	36.36	4	1	73	CA	2	CACACACACACACACACACA	20	5
1_1141678	AAATATTTGGTCAACATCAGG	21	54.2	33.33	8	1	73	5	2	AAGGGATATACTCTACCGAAT	21	51.45	38.1	4	2	73	ATC	3	ATCATCATCATCATC	15	13
1_1141948	TCGGCACCAACTACAGTTAT	20	55.78	45	6	2	77	3	2	AGCAAAACATGGGATAGAGAT	21	55.42	38.1	4	2	77	TC	2	TCTCTCTCTCTCTCTC	16	12
1_1142432	AGGTGTTTCTTTCTTCTCTCC	21	54.33	42.86	2	0	75	6	0	GAAATAACACGTTCCCAGTTT	21	55.81	38.1	4	0	75	CT	2	CTCTCTCTCTCT	12	7
1_1142960	ACACCAACTCCAACAACAAC	20	55.84	45	1	0	73	5	3	ATCTAGGATCTGCTGCTGGT	20	56.53	50	4	3	73	CAA	3	CAACAACAACAACAA	15	2
1_1143431	GCCTTTGATTTGAGCTATATG	21	54.39	38.1	4	2	86	4	1	AGTTAAGCATTGACAATCCAG	21	54.58	38.1	7	3	86	AT	2	ATATATATATATATATATATAT	22	20	PASS
1_1143727	TGCAGCCACTGAGTTATTTAT	21	55.18	38.1	5	2	84	4	1	TGTGTATGTCAGACAGAGAGAGA	23	55.1	43.48	7	3	84	CT	2	CTCTCTCTCTCTCTCTCTCTCTCT	24	11
1_1143918	ATGCTTACAATTGGATTGAGA	21	54.91	33.33	6	3	77	6	2	GGTGATCAAATCAAATCAACA	21	55.91	33.33	6	2	77	GA	2	GAGAGAGAGAGAGAGA	16	10
1_1144423	GGGGGATCATCCATCAGC	18	61.25	61.11	7	2	80	4	3	TAGCAGTAGTAGTTGGGTGGA	21	55.1	47.62	3	0	80	CT	2	CTCTCTCTCTCTCT	14	1
1_1144646	ATGGTTTCTGACCAAAAGAAC	21	55.78	38.1	4	2	81	4	1	TGAAGGTTACATACAACAGAGG	22	54.52	40.91	5	0	81	CT	2	CTCTCTCTCTCTCTCTCT	18	12
1_1144806	AAAAAGATCAAACGAGAGGAG	21	55.35	38.1	4	0	74	5	0	TCCGATCTAGGATCAGCAG	19	56.39	52.63	6	2	74	GA	2	GAGAGAGAGAGAGA	14	2
1_1145132	GCAAGAATTGAAAGAAGAAGG	21	55.9	38.1	4	0	66	5	2	TCTCTACCTCTATTACAAGATCC	23	51.43	39.13	4	2	66	GGGA	4	GGGAGGGAGGGAGGGAGGGA	20	11
1_1145183	GCCTCCACCACATCTTGG	18	60.05	61.11	3	2	65	2	0	CTCTCCCTTCGTTTCTTTCT	20	55.33	45	2	0	65	GA	2	GAGAGAGAGAGAGA	14	3
1_1145525	CCACAAGAGACGGATTAAAA	20	55.39	40	4	2	70	3	0	ACACAGAGGGGGCCATAAC	19	59.79	57.89	4	0	70	AG	2	AGAGAGAGAGAGAGAGAGAGAG	22	1
1_1145604	TGGCTATGTCTTAAAGATGTGT	22	54.21	36.36	7	2	87	5	3	AGGCCACAAAGAATTTACATC	21	55.89	38.1	4	2	66	GT	2	GTGTGTGTGTGTGTGTGTGTGT	22	2
1_1146178	ATGGTTTCTGACCAAAAGAAC	21	55.78	38.1	4	2	79	4	1	TGAAGGTTACATACAACAGAGG	22	54.52	40.91	5	0	79	CT	2	CTCTCTCTCTCTCTCT	16	5
1_1146455	GCCAGGGAGAAGGAGTTC	18	57.25	61.11	3	2	81	4	1	AGTGGCAGGCGGATCGAG	18	64.92	66.67	4	2	81	CCG	3	CCGCCGCCGCCGCCG	15	10
1_1147569	ACAACAGGCAGGTGACAG	18	55.36	55.56	3	2	71	5	3	CCATTTGGATGTTGATGTAAC	21	55.36	38.1	4	3	71	AG	2	AGAGAGAGAGAGAGAGAGAGAG	22	6
1_1147600	CATCCAGAGAGCAAGTGAAT	20	55.36	45	3	2	96	4	1	ATGGTTAGAGAGCGTTCAAG	20	54.7	45	4	1	92	GA	2	GAGAGAGAGAGA	12	5
1_1147673	CTGCCCTTCTTTCTCTATATGT	22	54.57	40.91	4	2	95	2	0	CTCACCTTCTCTCCTTCTCTC	21	54.87	52.38	1	0	95	CT	2	CTCTCTCTCTCTCTCTCTCTCTCTCTCTCT	30	7
1_1147864	CTGCATGAATTACTTAGATGTT	22	51.56	31.82	4	1	79	3	2	CAAATAGACACACACACACACA	22	55.44	40.91	2	0	100	AT	2	ATATATATATATATAT	16	5
1_1148367	GCCAAAAGAACTCCACAG	18	54.1	50	2	1	75	3	2	CCTCTCTCTCTCTCTCTCTCG	21	55.2	57.14	2	2	75	GGGA	4	GGGAGGGAGGGAGGGA	16	13
1_1148464	ATAACAACCTCCTTCCTGGT	20	55.16	45	3	1	78	3	1	CATACCCTCTCTAGATCTCTCC	22	53.85	50	6	0	78	AG	2	AGAGAGAGAGAGAG	14	9
1_1148822	ATATCGCAATGCCGGTAA	18	57.54	44.44	5	3	75	3	1	CTGCCCCTCTCTTTTATTC	19	54.08	47.37	2	0	75	GA	2	GAGAGAGAGAGAGAGAGAGAGAGAGA	26	21
1_1149365	GGGTAACTGGTAAGTGCTCTC	21	55.57	52.38	4	2	71	4	3	GAGGAGTCAAAGCAAGCA	18	54.91	50	3	0	71	TC	2	TCTCTCTCTCTCTC	14	9
1_1149382	ATAACAACCTCCTTCCTGGT	20	55.16	45	3	1	78	3	1	CATACCCTCTCTAGATCTCTCC	22	53.85	50	6	0	78	AG	2	AGAGAGAGAGAGAG	14	23
1_1149390	GAGATGTCCGTACTATTTCTCTC	23	53.98	43.48	6	1	74	4	0	TAATCAAAATTCTCCCACCAT	21	56.07	33.33	4	2	74	AG	2	AGAGAGAGAGAGAGAG	16	6
1_114945	GTGCACAGAAGGGAAAAA	18	54.57	44.44	6	0	78	3	0	TTGGAGCAAGCGAACACG	18	62.16	55.56	3	2	78	CT	2	CTCTCTCTCTCTCTCT	16	4
1_1149529	TCCGTAATCAACTCGTTACC	20	55.25	45	5	3	86	4	0	CCTGAGAGTAGGTGGAAGTCT	21	55.12	52.38	3	3	86	GGC	3	GGCGGCGGCGGCGGC	15	7
1_1149598	TCTCCCCTCTCTCTTTCTTTA	21	55	42.86	2	2	76	5	1	GAGAAGGTTGTGGAAGATTG	20	54.73	45	2	0	76	CT	2	CTCTCTCTCTCTCT	14	6
1_1150221	TTCCAAGATGTATCACCAAAC	21	55.06	38.1	4	0	75	4	1	GAACCTGGACGCAGACTT	18	56.19	55.56	3	1	75	AT	2	ATATATATATAT	12	26
1_1150395	GACGGCATCGTCTCCTCT	18	58.86	61.11	4	0	71	5	3	GAGGGAGAAGGAAAGAGA	18	51.56	50	0	0	71	CT	2	CTCTCTCTCTCTCTCTCTCT	20	11
1_1150608	GTGGTGAGGTTGGAGTGTT	19	55.75	52.63	1	0	89	2	1	TTCTGGAATGTGAGATATGAGA	22	54.87	36.36	4	3	89	AT	2	ATATATATATATATATATATAT	22	5
1_1150636	CAAGATTGGACACCTGTAGAC	21	54.69	47.62	4	2	75	7	2	GGAACCTAAAGGAAATCTTGT	21	54.2	38.1	4	2	75	AG	2	AGAGAGAGAGAGAG	14	5
1_1150737	GTTCGTGTGCGTCCGTGT	18	61.87	61.11	2	0	69	3	0	AAAAGCCAGCTCAAATCC	18	55.42	44.44	4	0	69	GA	2	GAGAGAGAGAGAGAGA	16	6
1_1151769	CCGACTTTTTCCTCTCCTTA	20	56.18	45	2	2	78	2	0	TTTCTCACGACTATTCCCTTC	21	56.03	42.86	4	0	78	CT	2	CTCTCTCTCTCTCT	14	4
1_1151782	ACATCACAAAAGAAGAAGACG	21	54.59	38.1	2	2	64	3	0	GAGGTGCAAGAGTTGGAATA	20	55.37	45	4	2	64	AAG	3	AAGAAGAAGAAGAAGAAG	18	10
1_1152311	TGCTCTATGGAAATACAAGGA	21	55.08	38.1	4	2	96	3	1	AGCTGGTCAGTGAGGAAGT	19	54.77	52.63	5	1	96	AG	2	AGAGAGAGAGAGAGAGAGAGAGAGAGAG	28	14
1_115272	GATGATGTACCAGAAGCTGAT	21	54.26	42.86	4	3	75	6	2	CTCCGCTTCAGTATGCTTT	19	55.73	47.37	4	0	75	AAG	3	AAGAAGAAGAAGAAGAAGAAG	21	24
1_1152727	GTCCTCCATGAGAGAATGTG	20	55.46	50	6	0	55	7	3	CGCCTCTTCTCTCTCTTCC	19	56.82	57.89	2	0	55	AG	2	AGAGAGAGAGAG	12	5
1_115313	AGCTTGCGTTGCATATAATAA	21	55.46	33.33	5	3	77	3	1	CTCTCTGCCTCCTAATGTACC	21	55.66	52.38	4	2	77	TC	2	TCTCTCTCTCTCTC	14	38
1_1153247	TATGTGCCGGGTTTTATTTA	20	55.78	35	4	2	84	4	3	CCACCATACCATAACTCCAG	20	55.38	50	2	2	84	CT	2	CTCTCTCTCTCTCTCTCTCTCT	22	3
1_1153248	AGCAACAACATCCTTACTTTT	21	53.38	33.33	3	0	87	5	3	CCCGTGAGGACTAAGTAGG	19	54.8	57.89	5	2	87	AT	2	ATATATATATATATATATATATAT	24	3
1_1153292	GCAATTATTTCATTTCCCTTAC	22	54.76	31.82	5	0	61	4	1	CGAATTTTTAAAACCCTGAA	20	54.68	30	8	0	61	AT	2	ATATATATATATATAT	16	3
1_1153329	CTCCATGGTCTCTTCATCC	19	55.36	52.63	6	0	75	5	0	AGATGATGGCCGCTGTTT	18	59.2	50	4	0	75	CT	2	CTCTCTCTCTCTCTCTCTCTCTCT	24	3
1_1154687	CACTTGGTAACAAGAACTGTCA	22	55.49	40.91	8	3	78	5	3	AGTAATCTTGCAATCTCTGTG	21	52.18	38.1	6	1	78	AC	2	ACACACACACACACACAC	18	9
1_1155128	AGTCCTCCGGCGCAAGCAAC	20	69.18	65	4	0	73	4	0	GACTCCGATGGATGTGAA	18	55.04	50	4	0	73	CGG	3	CGGCGGCGGCGGCGGCGGCGG	21	6
1_1155531	CAGCAATAAGAGTAGTAGTTGTT	23	50.4	34.78	3	3	82	4	1	AATTGTCAGTTTGTGAAGCAG	21	55.55	38.1	5	1	75	TG	2	TGTGTGTGTGTGTGTGTG	18	7
1_1155840	AGGCGATCAGTTAGAGAAAAC	21	55.37	42.86	4	0	88	4	0	CACAGAGAAACAGAGACATAACA	23	54.72	39.13	2	0	88	TC	2	TCTCTCTCTCTCTCTCTCTCTCTCTCTCTC	30	5
1_1155883	CTGCAATATGGTGGAGATG	19	54.87	47.37	4	0	94	3	1	CACTTCCTGTTTTACACTGCT	21	54.72	42.86	3	1	94	GGC	3	GGCGGCGGCGGCGGC	15	3
1_1156462	AGAACCTTCTCCTCTGTGATT	21	54.59	42.86	6	1	75	5	2	AGGACTCTCTTCTATCATAGGC	22	53.64	45.45	7	3	75	TC	2	TCTCTCTCTCTCTCTCTCTCTCTC	24	8
1_1156853	ACAACCTCTTTGCGACTTT	19	55	42.11	3	0	70	5	3	CCTTCATGAGAGGAGATTAAA	21	53.71	38.1	8	3	70	CT	2	CTCTCTCTCTCTCT	14	7
1_1157253	ACTTTGTGCAGACCTGTTTAC	21	54.54	42.86	4	2	70	5	1	GTGGGTTCAATCTACCAAAAT	21	55.59	38.1	5	2	70	CT	2	CTCTCTCTCTCTCTCTCTCT	20	5
1_1157268	CAAAACGGCAATAGCTGA	18	55.92	44.44	4	2	81	3	0	GCAAGTGAGAGAGAGAGTGTG	21	55.23	52.38	2	0	81	CT	2	CTCTCTCTCTCTCT	14	4
1_1157272	TACCCTACTCGTAGCACTGAA	21	55.26	47.62	6	0	68	5	3	CACGTGAGTAACCTTTTATGC	21	55.11	42.86	6	2	68	AG	2	AGAGAGAGAGAGAGAGAGAGAG	22	1
1_1157638	CTCCATGGTCTCTTCATCC	19	55.36	52.63	6	0	77	6	3	AGTAAGAGAGAAAAAGATGATCG	23	53.92	34.78	5	3	77	TC	2	TCTCTCTCTCTCTCTCTC	18	4
1_1157938	GGTGGAGTCTCACTGACG	18	54.71	61.11	5	3	78	3	1	TTCTAATTTTCCTTTCTTCC	20	50.63	30	4	0	78	GA	2	GAGAGAGAGAGAGAGA	16	3
1_115838	ATTGCAACATTCGAATTACAC	21	55.26	33.33	8	2	71	3	2	CTACAAACAGCTTGGTACTATT	22	50.95	36.36	5	2	71	AG	2	AGAGAGAGAGAG	12	1
1_1158473	AGCCATTCCTCCTCTTTCT	19	55.51	47.37	2	0	94	5	1	GGGAGGGAGGTCATTTCC	18	59.23	61.11	3	3	94	GA	2	GAGAGAGAGAGAGA	14	14
1_1158791	GATGGTGGAAGCAAGATTTA	20	55.3	40	2	2	72	5	2	CAATCCTTTTCTTCTTTTCCA	21	56.15	33.33	2	0	72	TA	2	TATATATATATA	12	28
1_1159361	ACACGCACAAAGAGAAAAAC	20	55.52	40	2	0	89	3	1	CTATGCTGGGAGCCAGTC	18	56.79	61.11	5	3	89	AG	2	AGAGAGAGAGAGAGAG	16	6
1_1159390	CAGCTTTGAGACTCCTTTTT	20	53.98	40	5	0	82	4	2	TTCAACCTTACTGGTTTTCAA	21	55.05	33.33	4	3	82	TTTA	4	TTTATTTATTTATTTATTTA	20	24	PASS
1_1159564	GGAAGTGCGTCGCCATCA	18	64.49	61.11	5	3	71	4	0	ATCCACTGCTCCCTGCAC	18	59.78	61.11	4	2	71	GCG	3	GCGGCGGCGGCGGCGGCG	18	6
1_1159565	GCAAGAATTGAAAGAAGAAGG	21	55.9	38.1	4	0	66	5	2	TCTCTACCTCTATTACAAGATCC	23	51.43	39.13	4	2	66	GGGA	4	GGGAGGGAGGGAGGGAGGGA	20	33
1_1160178	CAGCACAGCAACAACAAG	18	54.65	50	2	0	69	5	2	AGTTCGTTGGGCCCATCTTT	20	62.99	50	8	2	69	CA	2	CACACACACACACACACA	18	1
1_1160437	ATCTAACCATGGCTACCTACC	21	54.91	47.62	8	2	72	4	0	ACGCTGTTTTCCTCCATT	18	55.64	44.44	2	1	72	AG	2	AGAGAGAGAGAG	12	6
1_1160754	ACAAGCGGCCTCGTCAAGT	19	63.29	57.89	4	1	71	4	1	GGTGTTATCTTGGTTTCTTTG	21	54	38.1	2	0	71	CCG	3	CCGCCGCCGCCGCCG	15	38
1_1160851	CGGCAACCCACTCCGGTA	18	65.36	66.67	4	2	66	3	0	GATGATGACGGCGATCTG	18	58.61	55.56	4	2	66	CGG	3	CGGCGGCGGCGGCGG	15	13
1_1160945	CCTTCACCTCTAGAGTCACCT	21	55.12	52.38	8	3	78	3	0	CAGCATCCATATTTCTTCTTC	21	54.15	38.1	4	0	78	AAT	3	AATAATAATAATAATAATAAT	21	10
1_1161030	AATACCAACCATTCCTTCACT	21	55.18	38.1	3	1	74	3	2	TCGATCGCAACAAGAGATA	19	55.37	42.11	6	2	74	TC	2	TCTCTCTCTCTC	12	35
1_116170	GAGCAAGGATATTAGGTCCAC	21	55.42	47.62	4	2	77	4	1	CACTCCCACCATTATTCAG	19	53.76	47.37	3	1	77	TA	2	TATATATATATATATA	16	33
1_1162091	TCTTTGGAAACTGTTTGTGAG	21	55.52	38.1	7	1	87	6	1	CATTCTCACAGTGTTGGTACA	21	54.49	42.86	5	2	80	TC	2	TCTCTCTCTCTCTCTC	16	4
1_1162188	GTCTGGGACCAAGCTCTATT	20	55.9	50	5	1	75	5	1	ATCTTGGGAGGGAGCTGA	18	58.23	55.56	4	1	75	AG	2	AGAGAGAGAGAGAGAG	16	14
1_1162464	CTCAAGGACCCCAACCTC	18	57.96	61.11	3	0	70	3	0	AAGTTTCAAGTCTTCCATTCC	21	55.03	38.1	5	0	70	TC	2	TCTCTCTCTCTCTCTC	16	8
1_1162500	CAGATCCTTTCCCATTTGTA	20	55.15	40	4	2	65	4	3	GACTCTCCCACTGAAAACAA	20	55.24	45	3	0	65	GA	2	GAGAGAGAGAGAGAGAGA	18	30
1_1162606	TGAGAATACTCATAGGGTTTGG	22	55.92	40.91	8	0	74	5	2	CGTTGGAGCCACCCTTAC	18	59.09	61.11	4	0	74	GGGCGA	6	GGGCGAGGGCGAGGGCGAGGGCGAGGGCGA	30	29
1_1163028	TGTGGAATAGATGGAGAAAGA	21	54.86	38.1	2	0	87	5	2	CTATTTTGTCACAACCCTCCT	21	55.83	42.86	7	0	67	AG	2	AGAGAGAGAGAGAGAGAGAGAGAGAGAGAGAG	32	1
1_1163093	GAGTTACTCCTCTGCTCGAAG	21	56.03	52.38	7	2	77	5	1	TGATCTTGGAGATTCTTTTCC	21	55.93	38.1	5	2	77	GA	2	GAGAGAGAGAGAGA	14	7
1_1163191	CGGGGAGAGTTCCGATTT	18	60	55.56	3	1	89	4	0	GTTGCTCGCCATGCCTAC	18	60.39	61.11	4	2	89	GCC	3	GCCGCCGCCGCCGCCGCCGCCGCCGCC	27	10
1_1163530	TGTGATGCCAGTCCTTTC	18	55.33	50	3	0	85	4	1	CCCCCACCGAAAACAAAT	18	60.55	50	2	2	85	AG	2	AGAGAGAGAGAGAGAGAGAGAGAGAGAGAGAGAGAGAG	38	5
1_1163813	TAGACCGCATGAGATTTGTTA	21	56.01	38.1	4	2	63	4	3	TATGGTTGCCATTATCGATCT	21	57.09	38.1	6	2	63	AG	2	AGAGAGAGAGAG	12	7
1_1164066	CTCAAGGACCCCAACCTC	18	57.96	61.11	3	0	70	3	0	AAGTTTCAAGTCTTCCATTCC	21	55.03	38.1	5	0	70	TC	2	TCTCTCTCTCTCTCTC	16	28
1_1164097	AGCGGTAAAGCCGTTCAA	18	59.42	50	3	3	64	4	2	CACTCTCTGTCGTTGATGTG	20	55.08	50	3	1	64	GA	2	GAGAGAGAGAGAGA	14	3
1_1164106	CAGCCCAATATGTATGTATGT	21	52.66	38.1	4	2	96	4	2	CTAATGTGCATTTGATTCAT	20	51.09	30	6	3	96	TG	2	TGTGTGTGTGTGTGTGTGTGTG	22	11
1_1164108	CTTTGGACAAAATGCATGA	19	55.55	36.84	6	2	72	5	1	AATTATCCACACACACACACA	21	54.62	38.1	4	0	80	CT	2	CTCTCTCTCTCTCTCTCTCTCTCT	24	1
1_1164284	AGGCGATCAGTTAGAGAAAAC	21	55.37	42.86	4	0	90	4	0	GACACACAGAGAAACAGAGACA	22	55.43	45.45	1	0	90	TC	2	TCTCTCTCTCTCTCTCTCTCTCTCTCTC	28	3
1_1164364	GTCCCTTGTACCACCTAATTT	21	54.8	42.86	4	3	70	4	2	CAGTAGCGACAAAGAAAAAGA	21	55.12	38.1	4	0	70	TC	2	TCTCTCTCTCTCTC	14	9
1_1164469	GAGATGTCCGTACTATTTCTCTC	23	53.98	43.48	6	1	74	4	0	TAATCAAAATTCTCCCACCAT	21	56.07	33.33	4	2	74	AG	2	AGAGAGAGAGAGAGAG	16	32
1_1164672	CTGCTAGTGCGAGTATTGG	19	54.61	52.63	4	2	80	3	0	GTGTTTGTATTGAGAACAACG	21	53.33	38.1	5	2	80	GA	2	GAGAGAGAGAGAGA	14	5
1_11647	TGTGATGCCAGTCCTTTC	18	55.33	50	3	0	75	4	1	CCCCCACCGAAAACAAAT	18	60.55	50	2	2	75	AG	2	AGAGAGAGAGAGAGAGAGAGAGAGAGAG	28	4
1_1165083	ACTCACCCTTCCCCTATTTA	20	55.26	45	2	2	86	5	0	AGGAGAGAGTTTCGGTCAG	19	54.4	52.63	3	1	86	CT	2	CTCTCTCTCTCTCT	14	21	PASS
1_1165799	CATCCAGAGAGCAAGTGAAT	20	55.36	45	3	2	92	4	1	CATCTGTTCGATGGTTAGAGA	21	55.4	42.86	4	2	92	GA	2	GAGAGAGAGAGAGAGAGAGAGAGAGAGAGAGAGAGAGAGA	40	29	PASS
1_1165981	CGAGGGAGAGAAAACTCTAAC	21	54.95	47.62	4	2	92	4	2	CCGGTGTACCCATTCCTC	18	58.72	61.11	4	0	92	AGA	3	AGAAGAAGAAGAAGAAGAAGAAGA	24	24	PASS
1_1166195	GGTAATTTTGGCTTTCACTG	20	54.98	40	4	3	79	5	3	TAGACTAGAAGGCACTCCAAA	21	54.46	42.86	5	0	79	TC	2	TCTCTCTCTCTCTCTC	16	12
1_1166513	AGTAAAACCAGAAAGCTGGAG	21	55.46	42.86	4	2	93	4	3	CTCATTCCCTCTTCTTCACTC	21	55.59	47.62	2	0	93	GA	2	GAGAGAGAGAGAGAGAGAGAGAGAGA	26	19
1_1166821	GCAAGTAACCAAATTAGCAGA	21	54.92	38.1	4	0	86	6	1	CGGTGACTTTTACATCTTTCA	21	55.48	38.1	3	1	86	AG	2	AGAGAGAGAGAGAGAGAG	18	22	PASS
1_1167522	GCCAAAGTTCGTACATACCTC	21	56.4	47.62	4	2	84	4	2	ATCATGAAACAGAGCACGA	19	55.07	42.11	6	0	84	CT	2	CTCTCTCTCTCTCTCTCTCTCTCT	24	11
1_1167735	CCTCGTACCCTCGTATAAAAT	21	55.09	42.86	4	2	84	4	2	TTTCACCGAAGGAAATCG	18	57.15	44.44	4	2	84	AG	2	AGAGAGAGAGAGAGAGAGAGAGAG	24	24	PASS
1_1168093	GCTGACCCGTTGTTGTATATT	21	56.67	42.86	4	2	74	5	1	GAGAACAATGAGAGAGAGAGAGA	23	54.62	43.48	3	0	74	CTC	3	CTCCTCCTCCTCCTC	15	5
1_1168765	CTGCTTAAGCCCTAGTTTTG	20	54.68	45	8	0	79	5	0	ATGGCTTCCGCCAAGGTG	18	64.48	61.11	4	2	79	AG	2	AGAGAGAGAGAGAGAGAGAGAGAGAGAGAG	30	3
1_1168827	CTTTTTATCCTTCCGAGGAC	20	55.54	45	5	3	80	6	3	AATTCCTCTAGGAGGACACC	20	54.78	50	8	2	80	AG	2	AGAGAGAGAGAGAGAGAGAGAGAGAG	26	1
1_1169507	ATCGTCCATAATTTTGCTCTT	21	55.58	33.33	6	0	77	4	3	ATCAAAGCATGAATCAACG	19	54.56	36.84	5	2	77	AT	2	ATATATATATATATATAT	18	5
1_1170288	TTTGTCGGTAATTGTTAAAGC	21	54.79	33.33	4	2	90	3	0	TCTCCATGACGGTCTTCC	18	56.91	55.56	5	1	90	TA	2	TATATATATATATATA	16	4
1_1170358	GGAGAGAAGATTGGAGGATT	20	54.83	45	2	1	58	4	2	CTCAGGTCACGTCCTTCC	18	56.51	61.11	4	0	58	GA	2	GAGAGAGAGAGA	12	37
1_1173046	ATCTTCCATGCCCCTATG	18	55.79	50	4	2	76	4	0	TTGTGTCCAACCTTTTAGGTA	21	54.92	38.1	5	3	76	TC	2	TCTCTCTCTCTCTCTCTCTCTCTCTCTC	28	4
1_1173394	ATCATATTGGGCTAATTGGTG	21	56.52	38.1	5	2	75	4	2	CTATCAAATGGGGAAAACAA	20	55.16	35	2	0	75	CT	2	CTCTCTCTCTCTCTCTCTCTCT	22	6
1_1175141	GCCCAAAACACACAAAAA	18	55.44	38.89	2	0	60	3	1	AAAACCCATTTAGCAATCTTC	21	55.17	33.33	3	0	60	AG	2	AGAGAGAGAGAG	12	8
1_1177283	CTTCTGAGGCCCTCTCCT	18	56.98	61.11	7	0	80	4	1	CAATCAAAATGAGAAATCGAC	21	54.87	33.33	4	2	80	TC	2	TCTCTCTCTCTCTCTCTCTCTCTCTC	26	3
1_1177464	CGTTTCTCCCATTCCTCT	18	55.08	50	2	0	71	2	0	CTCCCATCTCTCTTCTCTCTC	21	54.78	52.38	2	0	71	AG	2	AGAGAGAGAGAG	12	4
1_117889	CAGCAGGCTCCACTCAAT	18	57.37	55.56	4	2	71	6	3	ATTTTAAAAGCACGAGTGGTA	21	54.4	33.33	8	2	71	CTC	3	CTCCTCCTCCTCCTC	15	35
1_1179027	TTTGTTTCCTCCACCAAAT	19	55.46	36.84	4	2	84	4	3	AGAAAATAGACGACCTATTCG	21	53.03	38.1	6	2	84	GA	2	GAGAGAGAGAGAGAGAGAGAGAGAGAGAGAGA	32	3
1_1179028	CAGCCTATTCACTTGTCACAC	21	55.85	47.62	5	3	94	5	3	GTTGGGCTGACACAATACAT	20	55.88	45	3	2	94	AT	2	ATATATATATATATATATATAT	22	1
1_1180488	AACATCTCACCTAAGCACAAG	21	54.63	42.86	3	0	77	5	2	GGCAAGTTATCTAGCAGAGAC	21	53.55	47.62	6	2	77	AT	2	ATATATATATAT	12	36
1_1180567	CATGAAAAATTGCACCAAC	19	54.93	36.84	4	1	85	5	3	CCGTAGTTCCTATTTCACGAC	21	56.41	47.62	3	1	85	AT	2	ATATATATATATAT	14	5
1_1180838	AGCAGAACAAAGTTGTATGTTT	22	53.48	31.82	6	2	94	6	0	TTTCTTCTTCCAGCCTATCTT	21	55.04	38.1	3	0	94	TA	2	TATATATATATATATATA	18	18
1_1181073	GGAGAGGAGGGGGAGAGAT	19	59.56	63.16	2	2	59	6	3	TTCTGCTTCCCTCCCTTG	18	58.88	55.56	2	0	59	AG	2	AGAGAGAGAGAG	12	5
1_1181125	CGAGTTGAAGTTTGTCCATAG	21	55.07	42.86	3	2	81	4	2	GCTGAATAGCCATTTCTATAATC	23	54.28	34.78	6	2	81	CT	2	CTCTCTCTCTCTCTCTCTCTCTCTCTCTCTCT	32	2
1_1181387	CTAAAGATGTTACGGTGATGC	21	55.02	42.86	4	2	74	3	0	TTAAAACGTGTGTGTGTGTGT	21	54.98	38.1	4	0	88	TC	2	TCTCTCTCTCTCTCTCTCTCTCTC	24	10
1_1181428	GCATGATATATGATCTAACCCTA	23	52.9	34.78	8	2	97	4	1	TGCTCTGGTAAAGCTTATTACT	22	53.13	36.36	6	2	97	AT	2	ATATATATATATATATAT	18	9
1_1181797	AATTCCTCTAGGAGGACACC	20	54.78	50	8	2	80	6	3	CTTTTTATCCTTCCGAGGAC	20	55.54	45	5	3	80	CT	2	CTCTCTCTCTCTCTCTCTCTCTCTCT	26	3
1_1182204	CCTCGTACCCTCGTATAAAAT	21	55.09	42.86	4	2	86	5	2	TTTTTCACCGAAGGAAATC	19	55.25	36.84	4	2	86	AG	2	AGAGAGAGAGAGAGAGAGAGAGAG	24	17
1_118511	AACTGTTCTTTACTTGGTCCAT	22	54.62	36.36	5	3	71	5	1	AAGAAAAATGAAGGTCATTGC	21	56.01	33.33	7	3	71	GA	2	GAGAGAGAGAGAGAGAGAGAGAGAGA	26	2
1_1185129	GCTATTCCTGAAACCTTTGTT	21	55.23	38.1	4	2	79	4	0	ATCGATCCTTTCTTTATGCTT	21	54.85	33.33	6	2	79	AT	2	ATATATATATATATAT	16	15
1_1185178	CGACACTTCCTTCAAGGTGTA	21	57.87	47.62	7	3	81	6	2	GTTGGGATCGAAGAAAGAG	19	54.8	47.37	4	0	81	TC	2	TCTCTCTCTCTCTCTCTC	18	9
1_118556	CCTTCTTCTTTTCTCCCATT	20	55.11	40	2	1	78	2	0	CTCCCATCTCTCTTCTCTCTC	21	54.78	52.38	2	0	78	AG	2	AGAGAGAGAGAG	12	30
1_1188163	CACCAAAGCTCAGGTCAC	18	54.94	55.56	6	3	66	4	0	GGAGAGAAGATTGGAGGATT	20	54.83	45	2	1	66	CT	2	CTCTCTCTCTCT	12	10
1_119027	AGCCTCTACAGGAGAAAAGAG	21	54.7	47.62	6	0	74	6	1	CCTATCTTCTGTTGCATTTTG	21	55.16	38.1	4	1	74	TC	2	TCTCTCTCTCTC	12	21
1_1190632	CCTTCTGAGACCCTCTCCT	19	55.88	57.89	5	1	79	5	1	ATGGTTCTGACAATCAAAATG	21	55.06	33.33	5	1	79	TC	2	TCTCTCTCTCTCTC	14	1
1_1190904	CTAAACCTTGCTGGAGATGA	20	55.55	45	2	1	75	4	0	GCAATGATGGCTAGGGTA	18	54.5	50	5	2	75	TC	2	TCTCTCTCTCTCTCTC	16	5
1_1191111	CCTCCTTTTCTTTTCCTCTC	20	54.82	45	0	0	61	2	0	TCCACTTCCTCCAATTCTC	19	55.05	47.37	4	0	61	CT	2	CTCTCTCTCTCTCTCT	16	8
1_1192561	AGATGTACGATACTTGCGTTG	21	55.54	42.86	4	0	83	3	1	CTCTTGAGAATAATGAGATTAGC	23	52.16	34.78	5	2	83	AT	2	ATATATATATATATATAT	18	8
1_1192924	AGCAAATAATGATAGTACGTAGG	23	52.54	34.78	6	2	70	5	1	TGCTCTTCCATCAGTTAACAC	21	55.47	42.86	6	2	70	AT	2	ATATATATATATATATAT	18	6
1_1193318	CAGCCACGATCAACTAATATG	21	55.88	42.86	4	2	90	3	1	GCATGCACACACTCACAC	18	55.03	55.56	6	0	90	CT	2	CTCTCTCTCTCTCTCTCTCTCTCTCTCTCTCTCTCT	36	16
1_1193322	TTGCTGGCTCTTATTTTACC	20	54.83	40	2	0	81	3	0	CGGTTTGTTTTGTTTTGTTT	20	55.39	30	2	0	81	AAAAAC	6	AAAAACAAAAACAAAAACAAAAACAAAAAC	30	29	PASS
1_1194364	ATAACAACCTCCTTCCTGGT	20	55.16	45	3	1	77	3	1	CATACCCTCTCTAGATCTCTCC	22	53.85	50	6	0	77	AG	2	AGAGAGAGAGAGAG	14	5
1_1194608	CTTATCCAGGTGTGTGTTCTG	21	55.69	47.62	3	1	77	5	3	CACAAGTGTGAAAAACAACAG	21	54.31	38.1	6	1	77	CT	2	CTCTCTCTCTCTCTCT	16	12
1_1194830	AGCTACTGCCTTCTGATTTCT	21	55.13	42.86	4	0	81	4	1	GAGTTCATGCTAATCCACTCA	21	55.38	42.86	4	1	81	TTC	3	TTCTTCTTCTTCTTC	15	22	PASS
1_1198157	GTGGTGAGGTTGGAGTGTT	19	55.75	52.63	1	0	85	2	1	TTCTGGAATGTGAGATATGAGA	22	54.87	36.36	4	3	85	AT	2	ATATATATATATATATAT	18	10
1_1198486	CTCAGGCCTTCTTTCAATC	19	54.97	47.37	6	0	79	6	3	GAAGAAGAAAGAGAAGGGAAG	21	54.17	42.86	0	0	79	CT	2	CTCTCTCTCTCT	12	1
1_1199238	ATGAACCAACAGGCAAAAT	19	55.48	36.84	2	2	69	6	3	CCTTGCCTCTGTTCTGACTAT	21	56.15	47.62	3	2	69	GA	2	GAGAGAGAGAGAGA	14	2
1_1199611	CAGTCCTCCATGAGATGC	18	54.74	55.56	4	2	60	4	3	TCACTCTTCTTTCCCTCTCTT	21	54.89	42.86	1	0	60	AG	2	AGAGAGAGAGAG	12	32
1_1199790	ATGGGTTTAAGCCACTTTAGA	21	55.66	38.1	7	2	77	6	2	GACCAGTTCAACTAAAGCTCA	21	54.76	42.86	7	2	77	AT	2	ATATATATATATATAT	16	4
1_1200005	AGCATTCAAAGTGAAAAACTG	21	54.79	33.33	5	1	87	5	2	CAGAACAGTTGTAGGCTAGAGA	22	54.14	45.45	5	3	87	TA	2	TATATATATATATATATATA	20	1
1_1200376	AGCGGTCAGAGAGAGAGAA	19	55.2	52.63	3	0	97	3	2	CACCCTGCCATCATTTCC	18	59.85	55.56	3	0	97	AG	2	AGAGAGAGAGAGAGAGAGAGAGAGAG	26	5
1_1203965	CATTTGATCCTTTGAGATTGA	21	55.29	33.33	4	1	67	5	3	GGTTTCAAGTGAATGAACAAT	21	54.19	33.33	6	2	67	CT	2	CTCTCTCTCTCTCTCT	16	14
1_1204142	CCTGTAATTAAAAGCATGGTG	21	55.05	38.1	6	2	80	4	1	AGTTTGATCTAAATCTCTCTCTG	23	51.54	34.78	6	1	80	CT	2	CTCTCTCTCTCTCTCTCTCTCTCTCTCTCTCT	32	1
1_1204772	TTTCTCCTCCTATTGTTGGAT	21	55.4	38.1	4	2	72	4	2	TATTGACAGCACCAGCAC	18	53.77	50	3	0	72	GTG	3	GTGGTGGTGGTGGTGGTG	18	1
1_120531	TGATACCATCCATCCATCTT	20	55.17	40	4	0	64	3	1	TTCCCCTTCGCTTATAGTG	19	55.5	47.37	4	2	64	CT	2	CTCTCTCTCTCTCTCTCTCT	20	21
1_1206954	CTGCAATCACTGGTACAAA	19	52.92	42.11	4	2	71	6	2	TGAATGCATGTAGGAGGTG	19	55.41	47.37	6	0	71	TTC	3	TTCTTCTTCTTCTTCTTCTTC	21	1
1_1207640	CAGCACCTTAGCCAAATA	18	52.31	44.44	4	2	91	4	1	TCCACTCACTAGTTGATTACCA	22	54.91	40.91	6	3	91	AT	2	ATATATATATATATATATATATAT	24	1
1_1207881	CGGCTTTCCTCTCACTCA	18	57.51	55.56	2	1	65	4	0	CTGTTTGCACTATTCTGGAAC	21	55.05	42.86	4	2	65	CT	2	CTCTCTCTCTCTCTCTCTCTCTCT	24	3
1_1207941	TATCTCCATGCCCCTTCT	18	55.48	50	4	0	72	4	0	CTAGAATTTTGCCCAACCTAT	21	55.21	38.1	4	2	72	CT	2	CTCTCTCTCTCTCTCT	16	10
1_1208457	CTTCCTTCTCAGTATTTAATTCG	23	54.39	34.78	5	3	92	3	1	TTACCTCATGCTTCTTCACAT	21	54.97	38.1	4	2	92	CT	2	CTCTCTCTCTCTCTCTCTCTCTCTCT	26	2
1_1208507	GCTTTGTGAGAGAAATGAGAG	21	54.37	42.86	3	0	56	3	1	CAGTAGCCTCCCCACCAC	18	59.05	66.67	3	0	56	AG	2	AGAGAGAGAGAGAGAG	16	6
1_1208551	CCTTCCTATGCCATCCAA	18	56.95	50	5	1	82	6	2	AAGAGGTGGGAGGAAGTG	18	54.97	55.56	1	0	82	TC	2	TCTCTCTCTCTCTCTCTCTCTCTCTCTCTCTCTCTCTC	38	5
1_1208845	TCGCTGGGGTGGCCATGA	18	69.65	66.67	6	2	84	4	1	AAGAAGAACTCCCAAACCAC	20	55.78	45	2	0	84	CT	2	CTCTCTCTCTCTCTCTCTCTCTCTCTCTCT	30	1
1_1209081	TCACCGCCCTCTCTCTCT	18	58.55	61.11	2	0	96	3	2	AAATCAAGAAACTAGCAAAGGA	22	55.15	31.82	4	0	96	TC	2	TCTCTCTCTCTCTCTCTC	18	5
1_1209700	CCCCCTTTACCAAGTCTC	18	54.48	55.56	3	1	73	3	0	CCTCCCTCCCTCTCTTTT	18	55.78	55.56	0	0	63	GA	2	GAGAGAGAGAGAGAGA	16	2
1_1210878	TATGCTCTTGTTTGCGATAAT	21	55.27	33.33	3	3	70	4	0	CCAAAATAAAACTTCTTGCTG	21	54.53	33.33	3	1	70	AG	2	AGAGAGAGAGAGAG	14	3
1_121120	CCACTGCCTAGAACAATGATA	21	55.44	42.86	4	2	81	3	2	GTGAATGACAGGAAAAGCAT	20	55.19	40	3	2	81	TTA	3	TTATTATTATTATTA	15	16
1_1211456	AGCCACATAGTGAGAGTGAGA	21	55.02	47.62	4	0	71	3	0	AATGAATTTTCAGGTTTGC	19	52.75	31.58	6	2	71	AG	2	AGAGAGAGAGAGAGAGAGAGAG	22	8
1_1211606	CCACTGGACTTACCAATGA	19	54.27	47.37	5	2	82	5	2	TTCCTACATGCATAAGTGAAT	21	52.49	33.33	6	3	82	TG	2	TGTGTGTGTGTGTGTGTGTG	20	8
1_1211818	GGAAGGGATCACTCTTCAT	19	53.87	47.37	6	2	92	5	0	ACTTCCAACCTCAAATATTCC	21	54.84	38.1	6	2	92	AT	2	ATATATATATATAT	14	5
1_121200	CAGCACCAGTTAATGAAGG	19	54.22	47.37	4	0	85	4	2	GCCTTTCCTCACCATAACC	19	57.03	52.63	2	0	85	CGG	3	CGGCGGCGGCGGCGGCGG	18	12
1_1212413	GCGATGGAAAGGAAGTAAATA	21	56.12	38.1	2	2	72	4	2	CATGAAGCCTGATGGATTAC	20	55.59	45	6	1	72	GA	2	GAGAGAGAGAGAGAGAGAGAGAGAGAGAGA	30	14
1_1212560	CAACCCAACTTTCCCATTAC	20	56.91	45	3	0	79	3	0	TCCAGGATTCTTAGTCCTCTT	21	54.71	42.86	5	0	79	AG	2	AGAGAGAGAGAGAGAGAGAGAGAGAGAGAGAG	32	6
1_1212951	GCCTTTGATTTGAGCTATATG	21	54.39	38.1	4	2	80	4	1	AGTTAAGCATTGACAATCCAG	21	54.58	38.1	7	3	80	AT	2	ATATATATATATATAT	16	5
1_1213004	CCTAGACCTCCGGCAGTG	18	59.36	66.67	4	3	73	5	0	GTTAGAGGAGGGAGAGGAAA	20	55.09	50	2	0	73	TC	2	TCTCTCTCTCTCTCTCTC	18	5
1_1213619	TTCATACCCTTAATGAGTTGG	21	54.38	38.1	4	2	76	4	2	ATCTACGTGTTCAGCCATTT	20	54.82	40	4	0	76	TC	2	TCTCTCTCTCTCTCTC	16	1
1_1214021	AGCGTTAGAAATGGTCAAAG	20	54.73	40	3	0	83	5	1	TACTATTTGCCTGCCTGCTA	20	56.34	45	3	2	83	AT	2	ATATATATATAT	12	31	PASS
1_1214564	GAACAACTCAAGGAGCATTT	20	54.48	40	3	1	86	4	3	GACTTCTGCGAATCAAAATAG	21	54.4	38.1	4	1	86	CT	2	CTCTCTCTCTCTCTCTCTCTCTCTCT	26	3
1_1214750	TGCTTTCAGACACAGAAAAAC	21	55.68	38.1	5	1	69	5	0	TCTCTCTCTCACACACACACA	21	55.13	47.62	1	0	58	AG	2	AGAGAGAGAGAG	12	4
1_1214939	GGATTAGGAGCAACCTAAACTA	22	54.6	40.91	6	2	93	3	0	GAGAGAAGAGACAAGGAAAGC	21	55.04	47.62	2	2	93	TC	2	TCTCTCTCTCTCTCTC	16	7
1_1215372	CTTTGTTTTTCCCCTATTTGT	21	55.1	33.33	2	0	78	4	0	AAAGCAGGGCAGGCTAGT	18	57.64	55.56	4	2	78	TC	2	TCTCTCTCTCTCTCTCTCTCTCTCTCTCTCTC	32	1
1_1215837	CAGCTTATCCTTCTACTTTCTTC	23	53.74	39.13	4	0	77	4	3	AGTTGTGATTGGTTGAACAAG	21	55.22	38.1	5	3	77	AT	2	ATATATATATATATATAT	18	6
1_121664	TTTAAATCTATCCCCTCATCC	21	54.87	38.1	6	0	74	3	0	ACAATGTTCACCAAACTCTGT	21	54.6	38.1	5	3	74	CA	2	CACACACACACACACACACACACACA	26	36
1_121670	GGAAGAAAGAAAGAAAGAAAGA	22	54	31.82	0	0	76	3	1	CTACCACCACCTCAAAACAT	20	54.99	45	2	2	77	AG	2	AGAGAGAGAGAGAGAG	16	38
1_1217312	CCCTATCCCTCCCTCTTG	18	57	61.11	2	0	69	3	1	AATGATGATCCATTCTCTTCTC	22	54.87	36.36	7	0	69	AAG	3	AAGAAGAAGAAGAAGAAG	18	6
1_1218245	AGGAGGGGTAGGTCAGATT	19	55.05	52.63	3	1	64	4	3	GCCCCATCTAGCTTCTACT	19	53.67	52.63	4	1	64	GA	2	GAGAGAGAGAGAGAGAGAGAGAGA	24	5
1_1218446	AGTAGGACATGGTTCTTAGCC	21	55.1	47.62	4	1	75	7	1	TTCTTTCAAAACTAACCATGC	21	54.73	33.33	5	2	75	AAG	3	AAGAAGAAGAAGAAGAAG	18	5
1_1218448	AGGCGATCAGTTAGAGAAAAC	21	55.37	42.86	4	0	84	4	0	GAAACAGAGACATAACAGTAAGA	23	50.73	34.78	3	0	84	TC	2	TCTCTCTCTCTCTCTCTCTCTCTCTCTCTCTC	32	14
1_1218496	GACGTCTATCCCCATGAC	18	53.33	55.56	6	2	66	4	1	ACTTGAGTGATGATTTGAGAA	21	52.3	33.33	4	1	66	TC	2	TCTCTCTCTCTCTCTC	16	9
1_1218875	GCTGCTATTTGTTAATCTTGG	21	54.47	38.1	4	0	94	6	2	ATACAGCAAAAGTAGCACCAG	21	54.86	42.86	3	1	94	AG	2	AGAGAGAGAGAGAGAGAGAGAGAGAGAG	28	1
1_1219076	TTTACACAAAAGCCCTAACTG	21	54.86	38.1	3	1	78	4	1	TCTGGGTGGGTGGGTTAT	18	58.56	55.56	2	2	78	CT	2	CTCTCTCTCTCTCTCTCTCT	20	24
1_1219454	ATGTTTCATGCATAACTCGTG	21	56.21	38.1	6	2	84	4	0	CTAGTTGGCCGGTAATTTAGT	21	55.31	42.86	5	1	84	GA	2	GAGAGAGAGAGAGAGAGAGA	20	7
1_1221109	TTTTGGAGCTAGATAATACTCG	22	53.45	36.36	4	3	68	5	1	CAAAACAATTAGCAGGAGAAA	21	54.9	33.33	4	0	68	AC	2	ACACACACACACAC	14	1
1_1221240	AATGATCACAAATCTCCTCCT	21	55.22	38.1	6	0	67	5	1	GATCTCATCTCTGCATGATTT	21	54.31	38.1	4	2	67	AT	2	ATATATATATAT	12	1
1_1221354	GTGCAAGGTGACAAGACC	18	54.73	55.56	4	0	80	4	1	TCCTTTCTCGCTGATTTCT	19	55.14	42.11	2	0	80	CT	2	CTCTCTCTCTCT	12	1
1_1221598	CTCTCTTCAGTACATCGCTATC	22	53.58	45.45	4	2	73	4	1	GGCCCCATAGGACTTTTA	18	55.06	50	4	2	73	CT	2	CTCTCTCTCTCTCTCTCTCTCTCTCT	26	2
1_1222553	AGGAGGGGTAGGTCAGATT	19	55.05	52.63	3	1	62	4	3	GCCCCATCTAGCTTCTACT	19	53.67	52.63	4	1	62	GA	2	GAGAGAGAGAGAGAGAGAGAGA	22	5
1_1222746	CACCATAGCTTGGAGAGAAC	20	54.94	50	6	0	92	3	1	CAGTGGAGGGAGGGATTG	18	58.96	61.11	3	0	92	TCC	3	TCCTCCTCCTCCTCCTCCTCC	21	6
1_1222826	ACAACAGGCAGGTGACAG	18	55.36	55.56	3	2	73	5	3	CCATTTGGATGTTGATGTAAC	21	55.36	38.1	4	3	73	AG	2	AGAGAGAGAGAGAGAGAGAGAGAG	24	16
1_1223590	AGATCTCGGGCGAAACGAT	19	62.05	52.63	6	2	89	4	2	TACATCTGCTCCCCCTCA	18	57.58	55.56	2	1	89	GGC	3	GGCGGCGGCGGCGGC	15	15
1_1224494	CTCTCTCCCTCCCTCTCC	18	56.25	66.67	0	0	77	5	1	AATGGTGAGGACTAACAACG	20	55.16	45	4	2	77	CT	2	CTCTCTCTCTCTCTCTCTCTCTCTCTCTCTCTCT	34	18
1_1224737	ATTGCGTCCCTTGGAGTT	18	58.07	50	3	0	93	4	2	GATCTCATCTCAGCAACTGAC	21	54.87	47.62	5	3	93	TC	2	TCTCTCTCTCTCTCTCTCTCTCTC	24	1
1_122484	ATCGACGATGGAGAAGAG	18	53.4	50	7	0	67	4	3	TCTACTTTCTTTTTGTGCAT	20	50.25	30	4	2	67	AG	2	AGAGAGAGAGAG	12	24
1_1225028	AACTGTTCCCAATTTCAGAG	20	54.32	40	5	1	93	3	1	GTGATTTTCTTTTCCCTTTT	20	52.76	30	2	0	64	CA	2	CACACACACACACACACACA	20	8
1_1225116	CAGCAAAAGTAGCACCAGTAG	21	55.5	47.62	2	1	91	6	3	GCTGCTATTTGTTAATCTTGG	21	54.47	38.1	4	0	91	CT	2	CTCTCTCTCTCTCTCTCTCTCTCTCTCT	28	1
1_1225242	TAATTTGCATGAACCCCTTC	20	57.55	40	4	2	89	7	0	AGTACCAAAATTCATGCTTCA	21	54.99	33.33	4	2	89	AAG	3	AAGAAGAAGAAGAAG	15	3
1_1225309	CAGCAAAAGTAGCACCAGTAG	21	55.5	47.62	2	1	91	6	3	GCTGCTATTTGTTAATCTTGG	21	54.47	38.1	4	0	91	CT	2	CTCTCTCTCTCTCTCTCTCTCTCTCTCT	28	1
1_1226267	CCCCCTTTACCAAGTCTC	18	54.48	55.56	3	1	73	3	0	CCTCCCTCCCTCTCTTTT	18	55.78	55.56	0	0	63	GA	2	GAGAGAGAGAGAGAGA	16	4
1_1226880	CTGAATGCTCTCTCACTCATC	21	55.06	47.62	4	0	74	4	1	TTATAAGCAAGTTGTGTCCTTG	22	54.87	36.36	6	1	74	GA	2	GAGAGAGAGAGAGAGAGA	18	5
1_1227498	ACGTCGTCACCAGAGAGATA	20	55.76	50	5	2	82	6	3	CGATCTCATCTCTGCATTG	19	55.17	47.37	4	3	82	AG	2	AGAGAGAGAGAGAGAGAGAGAGAGAG	26	1
1_1227848	AGCTCTTTTCAGCTCTCTCAG	21	55.9	47.62	4	3	99	3	1	CACCCTGCCATCATTTCC	18	59.85	55.56	3	0	99	AG	2	AGAGAGAGAGAGAGAGAGAGAG	22	7
1_1228009	CAGCTAGCCATTGACAATAAA	21	55.75	38.1	7	1	99	6	3	TAGCTGGTTCCGCCTTTT	18	58.45	50	4	0	99	TA	2	TATATATATATATATATATA	20	4
1_1228307	ACTCATGCAGACACAGACG	19	55.57	52.63	4	2	83	6	2	CCGATCTCTGCAATCAAC	18	54.96	50	4	0	83	AG	2	AGAGAGAGAGAGAGAGAGAGAGAGAGAG	28	2
1_1229083	GTTTTCAAGTTTTGAGATTGG	21	54.13	33.33	5	0	84	5	2	GCCAATAAACCATATGAGTCC	21	56.09	42.86	6	2	84	TC	2	TCTCTCTCTCTCTCTCTCTCTCTCTCTCTC	30	8
1_1229968	GGAGAACAAGGTATCGAACA	20	55.2	45	4	2	60	5	1	ATTAACCCACTCTCCTTTCTC	21	54.16	42.86	4	0	60	GA	2	GAGAGAGAGAGAGAGA	16	2
1_1230879	TGCTAAAGTGCGCTGGAC	18	58.68	55.56	4	2	91	3	1	CTTCTTGGAGGAAGGAGAAG	20	55.75	50	6	0	91	TA	2	TATATATATATATA	14	13
1_1231418	CATCATGATCACTACGCTACA	21	54.73	42.86	8	0	75	6	3	ATTCAGTCAGAGATGCAGATG	21	55.38	42.86	4	2	75	TA	2	TATATATATATA	12	6
1_1232552	CTGAAATTGAACCACTGACAT	21	55.13	38.1	4	2	90	5	3	CTTCTTCGACTCAGATGGAT	20	54.36	45	4	2	90	GCC	3	GCCGCCGCCGCCGCC	15	13
1_123269	AGTCAGACTAACCCATTAGC	20	51.07	45	7	2	92	4	0	CAATTAAGAAAGTCCTCTCTCC	22	54.11	40.91	6	2	92	TG	2	TGTGTGTGTGTGTGTGTGTGTG	22	21	PASS
1_1232975	CACCATATGAGCATAGAAGGA	21	55.36	42.86	6	0	96	4	1	GATCTAAGGCCTAAAAATGC	20	53.48	40	6	2	96	AG	2	AGAGAGAGAGAGAGAGAGAGAGAGAGAGAG	30	5
1_1233646	TTGGTTCCCTCAACACAG	18	55.25	50	3	1	79	4	1	TTTAAAATCAAGAGCATCCAC	21	54.65	33.33	6	2	79	TC	2	TCTCTCTCTCTCTCTCTCTCTCTCTCTC	28	7
1_1233755	AGCGAGAGCAAGAGCAAG	18	57.07	55.56	2	0	70	5	2	ACTTCGGCCTCCCGCCTTT	19	67.48	63.16	4	0	70	GA	2	GAGAGAGAGAGAGAGAGAGAGAGAGAGAGAGA	32	3
1_1234880	CAGCCTCCTCCCCTTTTT	18	59.21	55.56	3	0	77	7	3	AGAAGGGGATGTGTTTAGTGT	21	55.25	42.86	2	0	77	CT	2	CTCTCTCTCTCTCT	14	10
1_1234898	CCCTGCAACAGAAGCAAT	18	57.31	50	4	2	79	4	3	CGTTTGAAATTTCTAGATTGG	21	54.29	33.33	8	0	79	AAT	3	AATAATAATAATAATAATAATAAT	24	1
1_1235039	CAGTAAGAGATGCAGATGGAG	21	55.13	47.62	4	0	67	4	2	TGATCACTACGCTACAGCA	19	53.76	47.37	6	2	67	AT	2	ATATATATATAT	12	14
1_1236254	CTGCAACATGGTAATTCAATA	21	53.86	33.33	5	3	95	4	3	TGCTACTTTCTGTTCACTGAC	21	53.11	42.86	5	3	95	TTA	3	TTATTATTATTATTATTATTATTATTATTATTATTA	36	11
1_1236912	CAGCTTTTGAAGAAGTACAGC	21	54.7	42.86	5	2	85	3	0	GTTATTGGTCCACCAGACATA	21	54.93	42.86	6	2	85	TA	2	TATATATATATATA	14	4
1_1236918	AATAGCAACTCTTCCACATTC	21	53.64	38.1	3	0	65	8	1	TTATTGCTATTTTACCGATGC	21	54.84	33.33	4	2	65	AT	2	ATATATATATAT	12	17
1_1237893	CAGCTACATATGGGAAGTATCT	22	52.92	40.91	6	3	69	3	1	GTCATCAATGAGGTTCAAAGT	21	54.15	38.1	6	1	69	AG	2	AGAGAGAGAGAGAGAGAGAG	20	7
1_1238907	ATAACAACCTCCTTCCTGGT	20	55.16	45	3	1	76	3	1	CATACCCTCTCTAGATCTCTCC	22	53.85	50	6	0	76	AG	2	AGAGAGAGAGAG	12	16
1_1239541	CCTAGGGATATTTTGGTCATT	21	54.83	38.1	6	1	89	3	0	AGACACGCCTTCCACCTC	18	58.75	61.11	2	0	89	GA	2	GAGAGAGAGAGA	12	2
1_124053	GCATGATTGTATCACTCTAGGTT	23	55.13	39.13	5	2	79	5	2	CCCAAGTGAGTCTCCAAAAT	20	56.67	45	5	2	79	TC	2	TCTCTCTCTCTCTCTC	16	38
1_1240589	CTCACTGCCACCGCCGTTC	19	67.58	68.42	4	1	75	4	1	AGATCTCGGGCGAAACGAT	19	62.05	52.63	6	2	75	CGC	3	CGCCGCCGCCGCCGC	15	12
1_1240776	TGACCTCTCATTTCTTCAAAC	21	54.47	38.1	3	0	74	4	1	CCAAGATCAGATCCAAAGAG	20	54.82	45	7	0	74	CTT	3	CTTCTTCTTCTTCTT	15	8
1_1240896	GTGGTCGGTTTCGACTTT	18	56	50	4	0	69	4	2	GTGGGGTTAAAAGAATCAAGA	21	55.87	38.1	4	2	69	TC	2	TCTCTCTCTCTCTCTC	16	11
1_1241515	AGCGAGAGCAAGAGCAAG	18	57.07	55.56	2	0	70	5	2	ACTTCGGCCTCCCGCCTTT	19	67.48	63.16	4	0	70	GA	2	GAGAGAGAGAGAGAGAGAGAGAGAGAGAGAGA	32	3
1_1242154	CTAAAGATGTTACGGTGATGC	21	55.02	42.86	4	2	80	3	0	TTAAAACGTGTGTGTGTGTGT	21	54.98	38.1	4	0	80	TC	2	TCTCTCTCTCTCTCTCTCTCTCTCTCTCTC	30	1
1_1242310	ATCGACGATGAAGAAGAGG	19	55.26	47.37	7	0	69	6	2	CAAAACTTTTCTTTCCTCACA	21	54.77	33.33	7	0	69	GA	2	GAGAGAGAGAGAGAGA	16	2
1_1242460	ACCTTGGATTACAGCCTAACT	21	54.72	42.86	3	1	83	3	1	AAAGAGCAGAAACACTGGATA	21	54.28	38.1	3	2	83	TC	2	TCTCTCTCTCTCTCTC	16	5
1_1242541	CAGTGGAGGGAGGGATTG	18	58.96	61.11	3	0	92	3	1	CACCATAGCTTGGAGAGAAC	20	54.94	50	6	0	92	AGG	3	AGGAGGAGGAGGAGGAGGAGG	21	7
1_1242694	GGAAAGGAAAGCAACGAC	18	55.77	50	2	1	78	3	1	TAAGTTACATGACCGATGGTG	21	56.06	42.86	5	2	78	CATC	4	CATCCATCCATCCATCCATC	20	38
1_1243046	CTGCCACCGACAAGATAA	18	55.58	50	3	1	73	4	0	GCTTATGGAGAGAGAAGAGGA	21	55.42	47.62	3	0	73	TC	2	TCTCTCTCTCTCTCTCTCTCTC	22	10
1_1243403	AGTCAGACTAACCCATTAGC	20	51.07	45	7	2	89	4	1	GCTTCCAATTAAGAAAGTCCT	21	54.51	38.1	4	2	89	TG	2	TGTGTGTGTGTGTG	14	9
1_1243524	GCGATGGAAAGGAAGTAAATA	21	56.12	38.1	2	2	74	4	2	CATGAAGCCTGATGGATTAC	20	55.59	45	6	1	74	GA	2	GAGAGAGAGAGAGAGAGAGAGAGAGAGAGAGA	32	18
1_1243885	CACCTAGTTACAATGGAATGG	21	54.72	42.86	5	3	74	4	1	CGTTTGTTGTTAAATTGATCG	21	55.91	33.33	4	2	74	AT	2	ATATATATATATATATATATATAT	24	5
1_1244267	CTGCTGACATACTTCTCTCTCT	22	53.13	45.45	3	0	85	3	2	AGTTCCACCAATTCCCTTAG	20	55.74	45	4	3	85	AG	2	AGAGAGAGAGAGAGAGAGAGAGAGAGAGAG	30	1
1_1244612	AGCCACATAGTGAGAGTGAGA	21	55.02	47.62	4	0	70	3	0	CAATGAATTTTCAGGTTTGC	20	55.79	35	6	2	70	AG	2	AGAGAGAGAGAGAGAGAGAG	20	8
1_1245248	GACGGCGAATTTTTATATTT	20	53.82	30	4	3	77	3	2	TATGCCTTGGATGATTTGTAA	21	55.77	33.33	3	2	77	TC	2	TCTCTCTCTCTCTCTCTCTC	20	3
1_1245307	GCCCAGTACATCATCGAG	18	54.81	55.56	4	2	69	4	1	CTATCGAAAATCATCAAAAGAAC	23	54.95	30.43	4	0	69	CT	2	CTCTCTCTCTCTCTCTCTCTCTCT	24	14
1_1245456	GGGAGGAAATAAATGAATGAG	21	55.33	38.1	2	0	74	5	3	CTCCTAGAATTCAAATTCAGTCT	23	53.77	34.78	8	3	74	TA	2	TATATATATATATATATATA	20	1
1_124554	TTTAAAATCAAGAGCATCCAC	21	54.65	33.33	6	2	85	5	2	CTGTATTCAGCTTTGGTTCC	20	54.96	45	6	2	85	AG	2	AGAGAGAGAGAGAGAGAGAGAG	22	25	PASS
1_1246622	AACTGTTCTTTACTTGGTCCAT	22	54.62	36.36	5	3	65	5	1	AAGAAAAATGAAGGTCATTGC	21	56.01	33.33	7	3	65	GA	2	GAGAGAGAGAGAGAGAGAGA	20	38
1_1248153	ATGCAAATGCACACAATCT	19	54.93	36.84	6	1	65	3	2	AAATATCTCATCATAGCCAGGT	22	54.59	36.36	4	1	65	AG	2	AGAGAGAGAGAGAGAGAGAGAG	22	8
1_1248765	TATTTGAGGCCCCTCCCTCAC	21	64.61	57.14	6	2	85	5	0	CATAGTGTAACAACAAGATCAAA	23	52.37	30.43	5	0	85	TC	2	TCTCTCTCTCTCTCTCTCTCTCTC	24	9
1_1249546	CCTGAATGCATACATCAACAT	21	55.98	38.1	8	2	81	3	1	TTGTCTTTTGGCTCTTCTCTA	21	54.59	38.1	2	2	81	GA	2	GAGAGAGAGAGAGAGAGAGAGAGA	24	2
1_1249622	ATAGGCCATTTCTCCATCTC	20	55.74	45	4	0	78	4	2	ATCTTACATCAGCAGGGAAAG	21	56.06	42.86	3	2	78	CT	2	CTCTCTCTCTCTCTCTCTCTCTCT	24	2
1_1250361	GCTTTAGGTCTCCTCACTTCT	21	54.53	47.62	3	0	78	4	0	ATGTAAATAAAACCCCCTGTG	21	55.63	38.1	4	1	78	TC	2	TCTCTCTCTCTCTC	14	1
1_1250931	CAACACACAGAAACTTTTCAA	21	53.96	33.33	6	3	80	4	1	AAGCACACATGAACAAAGG	19	54.54	42.11	4	0	80	TC	2	TCTCTCTCTCTCTCTC	16	5
1_1251194	CTTCCTCTCCCCTCCATT	18	56.53	55.56	2	1	70	4	2	CGCGAGAAAACTGAGAAG	18	54.67	50	4	0	70	CT	2	CTCTCTCTCTCTCTCTCTCTCTCT	24	2
1_1251466	AGGCGATCAGTTAGAGAAAAC	21	55.37	42.86	4	0	92	4	0	GAAACAGAGACATAACAGTAAGA	23	50.73	34.78	3	0	92	TC	2	TCTCTCTCTCTCTCTCTCTCTCTCTCTCTCTCTCTCTCTC	40	14
1_1252213	GATTTTCCATGATTCCTGATT	21	55.56	33.33	5	2	68	3	0	CTTCCGGCACACACACAC	18	59.69	61.11	4	0	68	CT	2	CTCTCTCTCTCTCTCT	16	5
1_1253093	CTGCAATAACACCACTGC	18	53.34	50	4	2	87	3	0	GCAAGGCTAGCCATTTTT	18	55.62	44.44	8	2	87	TC	2	TCTCTCTCTCTCTCTCTCTCTCTCTCTCTC	30	3
1_1254021	CTTCATTGCAACCAAGATG	19	55.1	42.11	8	2	75	3	3	CGGACTGTTCTCACACTAGG	20	55.85	55	4	2	75	AG	2	AGAGAGAGAGAG	12	11
1_1254319	AGCGAAACATACAAAGCAGT	20	55.23	40	2	1	93	5	2	GATTGTCCTTTCCCTGTAGTT	21	54.9	42.86	2	0	93	GACG	4	GACGGACGGACGGACGGACGGACG	24	2
1_1255505	CTGAGGAAAATGGCACAC	18	54.87	50	3	0	68	6	3	AGCATCATCTCTCTCTTCCTC	21	55.24	47.62	3	0	68	GA	2	GAGAGAGAGAGA	12	1
1_1255736	CTCCCTGGTTAGAGGAAAAA	20	56.03	45	3	0	66	5	2	TCTTTTGACTCCATAATGTGAA	22	54.98	31.82	5	3	66	CT	2	CTCTCTCTCTCT	12	6
1_1255755	TTGTCTTTTGGCTCTTCTCTA	21	54.59	38.1	2	2	81	3	1	CCTGAATGCATACATCAACAT	21	55.98	38.1	8	2	81	TC	2	TCTCTCTCTCTCTCTCTCTCTCTC	24	3
1_1256484	GCTCTGACTATGCCAGCTT	19	55.72	52.63	4	2	74	5	1	GCTGAAGCTAAAGGAGGAG	19	54.47	52.63	4	0	74	CGG	3	CGGCGGCGGCGGCGGCGGCGGCGGCGG	27	6
1_1257643	TTTGTTTCCTCCACCAAAT	19	55.46	36.84	4	2	73	5	3	GAGAAAATAGACGACCTATTCG	22	54.95	40.91	6	2	73	GA	2	GAGAGAGAGAGAGAGAGAGA	20	4
1_1258674	GCACCTGTGTAAGCTGTGT	19	54.62	52.63	4	0	65	5	3	GAAACATACCCTACCCTGACA	21	56.53	47.62	3	3	65	TA	2	TATATATATATATATATATATATA	24	1
1_1259682	CTGAGGAAAATGGCACAC	18	54.87	50	3	0	74	4	0	TCTAGCAGCATCATCTCTCTC	21	54.9	47.62	4	0	74	GA	2	GAGAGAGAGAGA	12	5
1_1260200	AGCGTTAGAAATGGTCAAAG	20	54.73	40	3	0	99	4	2	ATTTGCCTGCCTGCTAGAC	19	58.06	52.63	4	2	67	CA	2	CACACACACACACACACA	18	1
1_1260746	CAGCCTAAATAAAATGATCCA	21	54.64	33.33	4	2	71	6	2	ATGAGATTTTCGCCTTTTATC	21	55.24	33.33	3	0	71	AT	2	ATATATATATAT	12	9
1_1261524	ATCATGGCCATCGCTCTT	18	59.15	50	8	2	74	5	1	TGAAATCTATATGGAAATGGAAC	23	54.99	30.43	6	0	74	TA	2	TATATATATATATATA	16	5
1_1261535	ATTGACATCTCTCCCAACC	19	54.72	47.37	4	0	77	4	1	GAATTGACATGGAAACGAG	19	53.88	42.11	4	0	77	CT	2	CTCTCTCTCTCTCT	14	14
1_1262741	AACTGTTCTTTACTTGGTCCAT	22	54.62	36.36	5	3	65	5	1	AAGAAAAATGAAGGTCATTGC	21	56.01	33.33	7	3	65	GA	2	GAGAGAGAGAGAGAGAGAGA	20	14
1_1262877	CAGCTTCCTCCACCATTAG	19	55.84	52.63	4	1	84	4	2	GAGAACACCTAGGGATTGGT	20	55.57	50	6	2	84	TC	2	TCTCTCTCTCTCTC	14	6
1_1264183	CAACCCTCAAAGCGACTC	18	56.83	55.56	3	3	89	4	1	GGAAGGTGTTAATTAAGAAAGAA	23	53.87	30.43	8	2	89	TA	2	TATATATATATATA	14	10
1_1265316	CCCAAATAACTCCTTGTTCTT	21	55.09	38.1	4	3	66	5	2	AGCCAAGAAATGGTTAGAGAC	21	55.22	42.86	3	1	66	CTC	3	CTCCTCCTCCTCCTC	15	22
1_1265848	GTCTCTGCTGGCCTCTTT	18	55.5	55.56	4	0	75	5	3	GATATGGAAACGAGGGATG	19	55.33	47.37	4	0	75	CT	2	CTCTCTCTCTCTCT	14	14
1_1267399	TCCGTAATCAACTCGTTACC	20	55.25	45	5	3	84	4	1	GAGTAGGTGGAAGTCTTGGAG	21	55.54	52.38	5	1	84	GGC	3	GGCGGCGGCGGCGGCGGCGGC	21	26	PASS
1_1268627	CAGCTTCCTCCACCATTAG	19	55.84	52.63	4	1	84	4	2	GAGAACACCTAGGGATTGGT	20	55.57	50	6	2	84	TC	2	TCTCTCTCTCTCTC	14	38	PASS
1_1268987	GCCCTATCGCTAGTGGAG	18	55.94	61.11	6	2	62	4	1	CCACCCTCATTTTTAATTTTC	21	55.41	33.33	4	0	62	GA	2	GAGAGAGAGAGAGA	14	5
1_1270784	CAAAATCCCGATGCTACTT	19	55.32	42.11	4	0	88	5	3	AAAGAGAGGCAGAGGGAAG	19	56.2	52.63	2	0	88	CT	2	CTCTCTCTCTCTCTCT	16	9
1_1271405	GGGTAAGCAAACTAGTGACAA	21	54.66	42.86	6	3	63	4	1	CTCCAAGACCCAGATTAAGAC	21	55.47	47.62	4	1	63	AT	2	ATATATATATAT	12	8
1_1273447	AGCCTCCAACTTTCATCC	18	55.06	50	3	0	70	4	0	CAGTTCACAATAACACCGACT	21	55.25	42.86	3	1	70	AAG	3	AAGAAGAAGAAGAAGAAG	18	1
1_1274466	GTGCACCCAAACGGGAAG	18	62.5	61.11	6	0	76	3	3	CCTCCTCTCTCTCACCATT	19	54.12	52.63	2	1	76	GA	2	GAGAGAGAGAGAGA	14	6
1_1276145	GCTAGCATTGGCCAACCA	18	60.78	55.56	8	2	86	3	1	AGGACTTAAATCGACAACTGA	21	54.12	38.1	6	1	86	GA	2	GAGAGAGAGAGAGAGAGAGA	20	10
1_1276241	TTCTTTCCCTCTTGTCTTTTT	21	54.94	33.33	1	0	78	4	1	ATAAAGTTCTCGTTTCGGAGA	21	55.78	38.1	4	3	78	TTC	3	TTCTTCTTCTTCTTCTTCTTC	21	5
1_1277104	TTTGATAGAAGACAGGGGTGT	21	56.24	42.86	3	2	79	4	2	CACGCATATGTGCCTAACTAT	21	55.5	42.86	6	2	79	GA	2	GAGAGAGAGAGAGAGAGA	18	5
1_127715	CCCGGGTAAGCTATAAGTCT	20	55.22	50	6	3	74	3	2	GTGAGGGAGGACGAAAAG	18	55.61	55.56	2	0	74	TC	2	TCTCTCTCTCTCTCTCTCTCTCTC	24	3
1_1278032	TGCAGAGATAGGAAGAGATAGAG	23	54.84	43.48	4	0	80	3	0	CAACCAGAGGAGAGCAGAG	19	56.08	57.89	2	0	80	AG	2	AGAGAGAGAGAGAGAG	16	1
1_1278361	GGGTAAGCAAACTAGTGACAA	21	54.66	42.86	6	3	63	4	1	CTCCAAGACCCAGATTAAGAC	21	55.47	47.62	4	1	63	AT	2	ATATATATATAT	12	2
1_1278702	TGCCACCGACAAGATAAG	18	55.58	50	3	0	78	5	0	GCTTATGGAGAGAGAAGAGGA	21	55.42	47.62	3	0	78	TC	2	TCTCTCTCTCTCTCTCTCTCTCTC	24	1
1_1278979	TGCCATTACACCAATATTACA	21	54.16	33.33	6	1	70	3	0	ATGAGAAAGAGGTAGCCAAG	20	53.75	45	2	0	70	AG	2	AGAGAGAGAGAGAGAGAG	18	10
1_1280502	CAGTAAGAGATGCAGATGGAG	21	55.13	47.62	4	0	64	5	2	ACAGCATGCTTTAACACC	18	51.87	44.44	8	2	64	AT	2	ATATATATATATATATATATAT	22	3
1_1281735	TTCATCTTCCACACCTCTCTA	21	54.92	42.86	2	2	75	5	1	TTAGATTTGTGCCTAACCTTTT	22	55.05	31.82	4	0	75	TC	2	TCTCTCTCTCTC	12	22
1_1282064	CCAAAACTTGCTGGTACG	18	55.21	50	4	2	78	4	1	AGAAATATTCGACAACATGTGA	22	54.84	31.82	6	3	78	CT	2	CTCTCTCTCTCTCT	14	19
1_1283157	CCTATGGACAGTTGATACACC	21	54.5	47.62	5	2	89	3	1	AAGAGGTAGCCAAGCTCAC	19	54.64	52.63	5	3	89	AG	2	AGAGAGAGAGAGAGAGAG	18	1
1_1283397	CAGCAGAGTAGACCTATTTTAT	22	50.16	36.36	4	2	91	4	0	GCTGTGAGTGTTTCTTGGTC	20	55.79	50	2	1	91	AG	2	AGAGAGAGAGAGAGAGAGAGAGAGAGAGAG	30	24	PASS
1_128376	GCTCTTAGAAAGCTTTTTGCT	21	55.19	38.1	8	2	71	3	2	GCGCACACACACACAGAA	18	58.89	55.56	4	0	71	CT	2	CTCTCTCTCTCTCTCT	16	17
1_1284024	TTTCCACCGTTCTGTGAC	18	55.24	50	4	3	82	6	3	AAAGAGACACAGAGTGAGTTT	21	50.6	38.1	3	3	82	CT	2	CTCTCTCTCTCTCTCTCT	18	7
1_128434	CGTGCACAAGCCCTGCAT	18	64.5	61.11	6	2	66	5	3	CCGGTTTAGCATGGATTA	18	54.55	44.44	4	2	66	TC	2	TCTCTCTCTCTCTCTCTCTCTC	22	37
1_1286235	CTTTCTCTTTTCCCTACGC	19	54.34	47.37	2	2	94	4	0	GATCTGAGATACAGCAGCAAC	21	55.11	47.62	7	2	94	AG	2	AGAGAGAGAGAGAGAGAG	18	1
1_1286458	AGGAAAGAGAGCAAGCAAG	19	54.96	47.37	2	0	85	6	1	CAGGTTGCTTATGTTGGTAAC	21	54.95	42.86	3	3	94	GA	2	GAGAGAGAGAGAGAGAGA	18	4
1_1286459	CTGTCTAGCAGGTTGCTTATG	21	55.42	47.62	6	2	84	6	3	AGCAAGCAAGCAAACGTG	18	58.73	50	4	2	84	CT	2	CTCTCTCTCTCTCTCTCT	18	4
1_1286776	CACCATCTTTCCCTCACTT	19	55	47.37	2	0	75	6	2	ATGAGAGCAGAAAGAGACACA	21	55.15	42.86	2	0	75	CT	2	CTCTCTCTCTCTCT	14	4
1_1286785	TGTGGAATAGATGGAGAAAGA	21	54.86	38.1	2	0	77	5	2	CTATTTTGTCACAACCCTCCT	21	55.83	42.86	7	0	93	AG	2	AGAGAGAGAGAGAGAGAGAGAG	22	1
1_1286993	CAGCCTAACACTTATACCAAAG	22	53.68	40.91	4	1	94	5	0	AAAGTCGGGGCTGGATCG	18	63.47	61.11	4	2	94	AC	2	ACACACACACACACACACACACACACAC	28	35	PASS
1_1289193	CATAATTCCGACGCTGAT	18	54.5	44.44	4	2	87	3	0	CTAATCTTGTCCTTTCGCTCT	21	55.54	42.86	2	0	87	AT	2	ATATATATATATATAT	16	1
1_1289372	TTCCTATCGTTAGATGAGACG	21	54.67	42.86	6	2	78	5	1	GTAGGATTTAGGCAACCAAGT	21	55.11	42.86	2	1	78	TC	2	TCTCTCTCTCTCTCTC	16	1
1_1290820	GACACCAAAAATTGAGAACAA	21	55.28	33.33	4	2	68	3	3	CTTCATTCCACCCCCTTG	18	58.85	55.56	2	0	68	AG	2	AGAGAGAGAGAGAGAGAGAGAGAG	24	9
1_1290827	GTACGGTTTGGACTTCGAT	19	55.05	47.37	4	2	87	4	0	TTCCCTCTCCTCCCCTAC	18	56.53	61.11	2	0	87	GA	2	GAGAGAGAGAGAGAGAGAGAGAGAGAGAGA	30	3
1_129113	CCCGAGTGCTTAGAAAAA	18	54.02	44.44	3	0	60	4	1	GTTGATCCATAGGCCTCTCT	20	55.82	50	6	2	60	AG	2	AGAGAGAGAGAG	12	33
1_1292224	CAGCCCCTCTTTCCTTCC	18	59.73	61.11	2	0	71	4	2	GGACAAATTGGAGCACTAGA	20	55.37	45	5	2	71	TC	2	TCTCTCTCTCTCTCTCTCTC	20	1
1_1293306	TGAAGGGAGCAACAGAAATA	20	55.97	40	2	2	72	3	2	GGTACGACAACGAATCTCATA	21	55.26	42.86	4	2	72	AC	2	ACACACACACACAC	14	1
1_1293322	GCGATGGAAAGGAAGTAAATA	21	56.12	38.1	2	2	70	4	2	CATGAAGCCTGATGGATTAC	20	55.59	45	6	1	70	GA	2	GAGAGAGAGAGAGAGAGAGAGAGAGAGA	28	7
1_1294566	AGCATGCTTGTGTGTGTG	18	54.75	50	8	0	91	4	2	AGTTCTGGGATCAATCACTCT	21	55.29	42.86	4	0	91	GA	2	GAGAGAGAGAGAGAGAGAGAGAGAGAGAGAGAGA	34	2
1_1295358	GACGTCGACTGGACAATAAT	20	55.06	45	6	3	62	4	1	ACTAGCCTCCAAATCAGGAC	20	55.9	50	4	2	62	GA	2	GAGAGAGAGAGAGA	14	9
1_1295802	AATCCCGTTTGATGAACTC	19	54.92	42.11	4	2	70	5	1	GTTACCGTTCAAGTTTTCCTT	21	55.15	38.1	3	1	70	AG	2	AGAGAGAGAGAGAGAGAGAGAG	22	4
1_1296386	ATAGGCCATTTCTCCATCTC	20	55.74	45	4	0	81	5	3	GAGATACAGCAGGGAAAGG	19	54.84	52.63	2	0	76	CT	2	CTCTCTCTCTCTCTCTCTCTCTCTCT	26	1
1_1296715	AGAAGCTGATAGGTCTTGCTC	21	55.53	47.62	4	0	76	4	3	GAGAGGAGAGAGGAGAGAGAA	21	54.48	52.38	0	0	76	TC	2	TCTCTCTCTCTCTCTCTC	18	3
1_1296817	ATACTCTTTCGGGTTTCCAT	20	55.25	40	2	2	88	2	0	CTTGTCGCGTTCTTGTTT	18	54.89	44.44	4	0	88	GA	2	GAGAGAGAGAGAGAGAGAGAGAGAGAGAGAGAGA	34	7
1_12989	GTTGGAGGTTGGTCCTTTA	19	55.02	47.37	3	2	76	5	1	AACAACCCAAAGCTCTAGAAT	21	54.84	38.1	6	2	76	CT	2	CTCTCTCTCTCT	12	38
1_1299247	GCCACTGAGTTATTTATTTGG	21	54.16	38.1	5	1	80	4	1	TGTGTATGTCAGACAGAGAGAGA	23	55.1	43.48	7	3	80	CT	2	CTCTCTCTCTCTCTCTCTCTCTCT	24	22	PASS
1_129927	ATCAGCGGCTACTAATTTACA	21	54.5	38.1	5	2	78	3	1	CCCCAGTTTTTATATCATCATT	22	54.87	31.82	4	2	78	AAG	3	AAGAAGAAGAAGAAGAAGAAG	21	39
1_1299751	CTCAAATCATTCATGTTCCTG	21	55.66	38.1	5	2	97	4	2	TCTGAGATACAGCCAATACAT	21	52.39	38.1	5	2	97	TG	2	TGTGTGTGTGTGTGTGTG	18	2
1_1300711	GTACTTAAAGGCCTCACATCC	21	55.5	47.62	6	0	77	4	1	CTCTCTCCTCCCCATGTTAT	20	55.67	50	4	2	77	AG	2	AGAGAGAGAGAGAGAGAG	18	31
1_1301430	CATCTTCTTCGCCTCTCTCTA	21	56.53	47.62	2	2	84	3	1	GATACTGCTCAAGGATCTGAA	21	54.58	42.86	4	1	84	TC	2	TCTCTCTCTCTCTCTCTCTCTCTCTCTCTCTC	32	1
1_1302504	CAGCAAGGTCATTCAGTTTT	20	55.45	40	3	0	75	5	3	ACAGAAGACAACCTGATCAAC	21	54.19	42.86	6	2	75	CT	2	CTCTCTCTCTCTCTCTCT	18	5
1_1302528	GGTGATAACGGGACAAAAA	19	55.92	42.11	4	0	88	3	0	ACCAAAACCGACTCAAAAA	19	55.7	36.84	3	0	89	AT	2	ATATATATATATATATATAT	20	5
1_1302865	CAGCAGAGTAGACCTATTTTAT	22	50.16	36.36	4	2	89	4	0	GCTGTGAGTGTTTCTTGGTC	20	55.79	50	2	1	89	AG	2	AGAGAGAGAGAGAGAGAGAGAGAGAGAG	28	2
1_1303631	CCTCCTCTCTCTCTCTCTCTCT	22	55.3	54.55	0	0	82	5	3	GAATCGAAACACAGGATGAG	20	55.64	45	4	1	82	TC	2	TCTCTCTCTCTCTCTC	16	13
1_1305842	CAGCCCTTAGCTTATTAATGG	21	55.91	42.86	6	3	75	4	2	AAAACAAACCAACACACACC	20	55.83	40	0	0	75	TTC	3	TTCTTCTTCTTCTTC	15	9
1_1306942	CAACCCAACTTTCCCATTAC	20	56.91	45	3	0	77	3	0	TCCAGGATTCTTAGTCCTCTT	21	54.71	42.86	5	0	77	AG	2	AGAGAGAGAGAGAGAGAGAGAGAGAGAGAG	30	4
1_1306996	CCTTCCTATGCCATCCAA	18	56.95	50	5	1	78	6	2	AAGAGGTGGGAGGAAGTG	18	54.97	55.56	1	0	78	TC	2	TCTCTCTCTCTCTCTCTCTCTCTCTCTCTCTCTC	34	3
1_1307392	GGTACGACAACGAATCTCATA	21	55.26	42.86	4	2	72	3	2	TGAAGGGAGCAACAGAAATA	20	55.97	40	2	2	72	GT	2	GTGTGTGTGTGTGT	14	2
1_1307400	TTTCAGGTTTCACAGTGTTTT	21	54.94	33.33	5	0	87	4	1	AGCGCACGCGCACACATA	18	66.21	61.11	6	2	87	TC	2	TCTCTCTCTCTCTCTCTCTCTCTCTC	26	3
1_1307894	ACCAAAACCGACTCAAAAA	19	55.7	36.84	3	0	88	3	0	GGTGATAACGGGACAAAAA	19	55.92	42.11	4	0	88	TA	2	TATATATATATATATATATA	20	5
1_1308078	CTTCCCCTCCCTATTTTTC	19	55.3	47.37	2	0	81	5	0	TCTGAAACATGTACACACACAC	22	54.4	40.91	6	0	81	CT	2	CTCTCTCTCTCTCTCTCTCTCTCTCTCTCTCTCTCTCTCT	40	3
1_130908	CTGCAACATCGTACCCTAATA	21	55.48	42.86	4	3	72	5	2	GTCCGTTTTTGTGTGTATTGT	21	55.09	38.1	2	0	72	GC	2	GCGCGCGCGCGCGC	14	23
1_1309466	CAGCTTCCTCCACCATTAG	19	55.84	52.63	4	1	79	8	2	GGTGGAAGAAAAGGCAAG	18	55.78	50	2	0	79	TC	2	TCTCTCTCTCTCTCTCTCTCTCTCTC	26	2
1_1309805	CCTGAATGCATACATCAACAT	21	55.98	38.1	8	2	87	3	1	TTGTCTTTTGGCTCTTCTCTA	21	54.59	38.1	2	2	87	GA	2	GAGAGAGAGAGAGAGAGAGAGAGAGAGAGA	30	2
1_1309821	CAGCCGAACATACTGGTG	18	55.99	55.56	3	2	81	3	1	ATCTGTCATTAGCGCATTTT	20	55.08	35	4	0	81	TA	2	TATATATATATATATATATATA	22	3
1_1310433	ACCAAGCACCTCGACATC	18	57.01	55.56	4	2	82	4	0	CCCTCTGGAATACTCTGCTAA	21	56.23	47.62	4	1	82	CT	2	CTCTCTCTCTCTCTCTCTCTCT	22	1
1_1310616	ATTGTGTCTGTGTGTGTGTCA	21	55.7	42.86	3	3	74	4	1	TGAAACCAATCTTAGCATTT	20	52.61	30	5	3	74	AG	2	AGAGAGAGAGAGAGAGAGAGAGAGAGAGAGAG	32	2
1_1310884	AAGGATCTGAACCATTAGACG	21	55.91	42.86	5	2	76	4	3	CATCTTCTTCGCCTCTCTCTA	21	56.53	47.62	2	2	76	GA	2	GAGAGAGAGAGAGAGAGAGAGAGAGAGAGAGAGA	34	1
1_1311916	CCAAAACTTGCTGGTACG	18	55.21	50	4	2	78	4	1	AGAAATATTCGACAACATGTGA	22	54.84	31.82	6	3	78	CT	2	CTCTCTCTCTCTCT	14	1
1_1312009	ACATTTGACGATGTCAATACC	21	54.92	38.1	8	2	76	6	2	TCAAGTCGATCTAATGAAACC	21	54.45	38.1	4	2	76	GA	2	GAGAGAGAGAGAGAGAGAGAGAGAGAGAGAGAGA	34	2
1_1312363	TGTACAAAAGCGTTTCAATCT	21	55.23	33.33	6	1	84	5	3	ATTTAAATTCGCATCCCTTG	20	56.77	35	8	0	84	AT	2	ATATATATATATATATATATAT	22	28	PASS
1_1312464	TTGTCTTTTGGCTCTTCTCTA	21	54.59	38.1	2	2	87	3	1	CCTGAATGCATACATCAACAT	21	55.98	38.1	8	2	87	TC	2	TCTCTCTCTCTCTCTCTCTCTCTCTCTCTC	30	3
1_1313293	CTGTCTTGGTCTTTCTGTTGT	21	54.48	42.86	1	0	85	5	3	TCAACCAGGATCACAGATAAT	21	54.55	38.1	4	3	85	TCT	3	TCTTCTTCTTCTTCTTCT	18	8
1_1313337	AGAGAATGACACGACCAATC	20	55	45	3	0	94	3	1	ATCTGAGATACTGCTGCTGTT	21	54.26	42.86	7	3	94	AAC	3	AACAACAACAACAAC	15	1
1_1314127	CTTCCAGCTATCAGAGACCAT	21	56.08	47.62	4	2	86	8	2	CTCTGATACCCTGTCATGAAT	21	54.11	42.86	6	2	86	AT	2	ATATATATATATATAT	16	12
1_1314575	TTCAAGCCTACACATCTCAAT	21	54.97	38.1	3	2	72	4	2	GTCCAGGATTTTCCTTTTTAAT	22	55.63	31.82	5	2	72	AAT	3	AATAATAATAATAATAAT	18	2
1_1314584	GCACCACTACTTTTAAAGAAAAA	23	54.89	30.43	7	3	79	4	2	GCTTCCCCTGATATTTAGTTG	21	55.59	42.86	4	0	79	AAT	3	AATAATAATAATAATAAT	18	10
1_1314598	ATGTAGCAAAATCGCAGGT	19	55.85	42.11	4	0	64	5	1	AGTAATTTTCGGAAAGAAGA	20	51.08	30	7	3	64	TC	2	TCTCTCTCTCTCTCTCTC	18	1
1_1315217	GGACAAATTGGAGCACTAGA	20	55.37	45	5	2	73	4	1	GTCAGCCCCTCTTTCCTT	18	56.77	55.56	2	0	73	GA	2	GAGAGAGAGAGAGAGAGAGA	20	1
1_1315502	TTCCTTCTCTTCCTCAAAAA	20	54.29	35	2	1	88	8	3	TATAGAAGGAATGAGCCTTT	20	51.01	35	4	2	88	AAAAG	5	AAAAGAAAAGAAAAGAAAAGAAAAGAAAAGAAAAG	35	13
1_1315781	GGAATAGAAATGAAACCACAA	21	54.33	33.33	2	0	81	3	1	GGTAGGATACGCCTCAATAAT	21	55.01	42.86	3	3	81	AG	2	AGAGAGAGAGAGAGAGAGAGAGAGAGAG	28	5
1_1316119	CTGCGACAAAAATAGAGAAGA	21	55.04	38.1	2	0	81	4	3	CTCCTCCCTTCCCCTCTC	18	58.68	66.67	0	0	81	AG	2	AGAGAGAGAGAG	12	1
1_131711	CCTAGACCTCCGGCAGTG	18	59.36	66.67	4	3	71	4	0	GAGGAGAGAGAGGAAAAGAAA	21	54.55	42.86	0	0	71	TC	2	TCTCTCTCTCTCTCTCTCTC	20	34
1_13176	GACTGCATCGCTTGTTCT	18	54.75	50	4	0	73	6	3	GAAGAGGGAAAGAGATGAAAA	21	55.24	38.1	2	0	73	CT	2	CTCTCTCTCTCTCT	14	21
1_1319473	ATGTTTCATGCATAACTCGTG	21	56.21	38.1	6	2	82	4	0	CTAGTTGGCCGGTAATTTAGT	21	55.31	42.86	5	1	82	GA	2	GAGAGAGAGAGAGAGAGA	18	25	PASS
1_1319649	CCTACTAACTAGAATCAGCTCCA	23	54.82	43.48	5	0	75	5	0	TAGGTTCTCCCCTACTTATCC	21	54.17	47.62	4	0	75	CT	2	CTCTCTCTCTCTCTCTCTCTCTCTCT	26	10
1_1319894	CAGCTTATCCTTCTACTTTCTTC	23	53.74	39.13	4	0	79	4	3	AGTTGTGATTGGTTGAACAAG	21	55.22	38.1	5	3	79	AT	2	ATATATATATATATATATAT	20	34
1_1320489	GGGAAAGCCAAGTTAAGAATA	21	55.33	38.1	4	2	85	2	1	TGAGATACAGCAGGGGAAT	19	55.58	47.37	2	2	85	TCC	3	TCCTCCTCCTCCTCCTCCTCCTCCTCC	27	1
1_1321202	CTCAGCTCCCGGTCTTCT	18	58.02	61.11	4	0	81	4	2	AAACCGACCAAGATTTCC	18	54.91	44.44	3	0	81	TC	2	TCTCTCTCTCTCTCTCTCTCTC	22	12
1_1321724	TGAAGCTACATCCTTACAAACA	22	55.25	36.36	6	0	69	6	2	CGATCTGAGATACAGCTTGAA	21	55.73	42.86	7	3	60	AC	2	ACACACACACAC	12	1
1_1321744	TTCATACCCTTAATGAGTTGG	21	54.38	38.1	4	2	76	4	2	TCTGAGATACAGCCATTTTCA	21	55.99	38.1	5	2	76	TC	2	TCTCTCTCTCTCTCTCTC	18	2
1_1322732	GATGGAAGTTGTGAGACTTTG	21	54.83	42.86	4	0	80	4	2	CCATGATAGCTCTCTCTCTCTC	22	55.02	50	6	0	80	GT	2	GTGTGTGTGTGTGT	14	38	PASS
1_1323532	ACCAAGCAAGAGCAAGAG	18	54	50	2	0	83	3	0	CTCCCCTACCTGGCAGCAG	19	63.24	68.42	5	3	83	AG	2	AGAGAGAGAGAG	12	7
1_132363	CTTTTCCTCCCAACCTTC	18	54.61	50	2	0	69	7	3	AGAGAAAAAGAGAGGCAAATG	21	55.51	38.1	2	2	69	CT	2	CTCTCTCTCTCT	12	37
1_1323661	GATGGAAGTTGTGAGACTTTG	21	54.83	42.86	4	0	78	4	2	CCATGATAGCTCTCTCTCTCTC	22	55.02	50	6	0	75	GT	2	GTGTGTGTGTGTGT	14	3
1_1324835	GCTAGCATTGGCCAACCA	18	60.78	55.56	8	2	86	3	1	AGGACTTAAATCGACAACTGA	21	54.12	38.1	6	1	86	GA	2	GAGAGAGAGAGAGAGAGAGA	20	20	PASS
1_1325456	AGTAATTTTCGGAAAGAAGA	20	51.08	30	7	3	76	4	0	GAGATACTGCTGATGTAGCAAA	22	54.91	40.91	4	0	76	AG	2	AGAGAGAGAGAGAGAGAG	18	1
1_1325635	AACAATACTGCAAGCCTCAC	20	55.48	45	4	1	92	6	2	GATCTGAGATTCTGCTTGCT	20	54.7	45	7	0	92	AAAG	4	AAAGAAAGAAAGAAAGAAAG	20	1
1_1326557	AACACCGTAGGCGATTTT	18	55.67	44.44	3	2	75	6	1	GACAAGGCCTACCACAACT	19	55.11	52.63	6	1	75	CCT	3	CCTCCTCCTCCTCCTCCTCCT	21	16
1_1326670	AACACCTCCAGGAGCATT	18	55.46	50	7	3	70	4	2	GACTTTGGTGGGTCAAAATA	20	55.05	40	4	2	70	CT	2	CTCTCTCTCTCTCTCTCT	18	18
1_1328269	CAAAAGGCAAATTCAATACAC	21	55.01	33.33	5	1	86	4	0	TGACTCACTCATGCTTTCTCT	21	55.15	42.86	5	0	86	AG	2	AGAGAGAGAGAGAGAGAG	18	2
1_1328856	CATGCGTTATGAACATAAATTAC	23	54.29	30.43	8	3	72	4	2	TTATACGTTGCTTGAATGAGG	21	55.6	38.1	4	1	72	AAT	3	AATAATAATAATAAT	15	2
1_1329224	GCAATGCACAAAAACAATTAC	21	55.9	33.33	5	0	88	4	1	GCTAGCTTGCAACTTATATGG	21	54.66	42.86	6	2	88	TAA	3	TAATAATAATAATAATAATAA	21	6
1_1329741	CTATTTTGCTACCTTGGTCAT	21	53.75	38.1	4	2	93	5	2	TGGTTTTCCATGCTAGAGAT	20	54.87	40	4	2	93	TA	2	TATATATATATATA	14	10
1_1330541	ACCTTGTTAGCTTTACCGTGT	21	55.68	42.86	4	2	85	3	0	CATTGCATTCATTTTACGTTC	21	55.83	33.33	4	0	85	TA	2	TATATATATATATATATA	18	3
1_1330902	TGAGATCCACATGGAATACTA	21	53.04	38.1	6	3	72	3	2	GTTCTTAAAACTGATTGCCTTC	22	54.99	36.36	6	2	72	AG	2	AGAGAGAGAGAGAGAGAGAGAG	22	1
1_1331524	CAGCAGAGTAGACCTATTTTAT	22	50.16	36.36	4	2	89	4	0	GCTGTGAGTGTTTCTTGGTC	20	55.79	50	2	1	89	AG	2	AGAGAGAGAGAGAGAGAGAGAGAGAGAG	28	3
1_1331641	CAGCCGTTTCAGGAAAAA	18	57.38	44.44	6	2	100	4	0	GCTGGTGGATTAGGATGG	18	56.33	55.56	2	0	100	AG	2	AGAGAGAGAGAGAGAGAGAGAGAGAGAGAG	30	5
1_1332192	CTTAACGCCACGCGCTTAT	19	61.28	52.63	5	3	67	3	1	CATGGTGACTGTGTTCTGAG	20	54.89	50	4	3	67	TA	2	TATATATATATATATATA	18	1
1_1334834	GAGTCTCACCGACGATGG	18	57.54	61.11	5	3	76	3	2	AATTTTTCTGCCCTCCTATG	20	55.97	40	4	2	76	GA	2	GAGAGAGAGAGAGAGAGA	18	2
1_1336567	ATAGGCCACCAGCGGCTTT	19	64.15	57.89	5	2	88	5	3	AGTTCGGCTGGGGAAAGT	18	59.65	55.56	3	1	88	CT	2	CTCTCTCTCTCTCTCTCTCTCTCTCT	26	3
1_1336667	CACCAACACGTCGGATCG	18	62.23	61.11	4	3	92	4	2	ATCTGAGATACAGCTCGTCGT	21	56.61	47.62	7	1	92	CA	2	CACACACACACACACA	16	1
1_133686	CAGGCAACATGGTAAAGAGTA	21	55.52	42.86	4	2	88	3	2	GAGGGGTTCAAACTTATGATTA	22	55.04	36.36	5	3	88	AG	2	AGAGAGAGAGAGAGAGAGAG	20	35	PASS
1_1337732	GCCATCGAACCAAATCTT	18	56	44.44	4	2	75	6	3	AGCTGGATTTGAGATATGCTA	21	54.35	38.1	4	2	75	TA	2	TATATATATATATATATA	18	4
1_1340275	CTGCTAAAAACCATATCAATGT	22	53.82	31.82	4	2	87	5	3	TAGCCGTGTGAATTGCTAC	19	54.87	47.37	4	2	87	TC	2	TCTCTCTCTCTCTCTCTCTCTCTCTCTCTCTCTCTCTCTCTC	42	6
1_1340531	CAAGCCATGATACCAAGTTTA	21	55.44	38.1	4	2	89	4	3	CTTCCCTCCCTTCAGACTT	19	55.87	52.63	3	1	89	TC	2	TCTCTCTCTCTCTCTCTC	18	3
1_1341088	CAGCCGTTTCAGGAAAAA	18	57.38	44.44	6	2	98	3	0	CTGGTGGATTAGGATGGAC	19	55.23	52.63	2	1	98	AG	2	AGAGAGAGAGAGAGAGAGAGAGAGAGAGAG	30	6
1_1341109	CTTTCTCTTTTCCCTACGC	19	54.34	47.37	2	2	89	3	0	TTCCGATCTCAGCAACAT	18	54.96	44.44	4	2	89	AG	2	AGAGAGAGAGAGAGAGAG	18	1
1_1341227	GTAGCTTGGTGTCATCCAATA	21	55.26	42.86	7	3	71	4	0	CCTCCAATACCCTTGGTC	18	55.21	55.56	4	1	71	GA	2	GAGAGAGAGAGA	12	15
1_1341936	CAAACTTGCGTTGCTTAGTTA	21	56.05	38.1	4	2	92	4	0	ACTGTCACTTTGTGTTCAAGA	21	53.24	38.1	3	3	92	AT	2	ATATATATATATATATATATATATATATAT	30	11
1_134239	GATTCAACCTTGCAACAAGA	20	56.32	40	6	3	84	5	3	AATTCGAGATTGATTTCCTCT	21	54.64	33.33	6	2	84	CTTTT	5	CTTTTCTTTTCTTTTCTTTTCTTTT	25	38	PASS
1_1342743	TAGCCGTGTGAATTGCTAC	19	54.87	47.37	4	2	87	5	3	CTGCTAAAAACCATATCAATGT	22	53.82	31.82	4	2	87	GA	2	GAGAGAGAGAGAGAGAGAGAGAGAGAGAGAGAGAGAGAGAGA	42	4
1_1343205	GCTAGCATTGGCCAACCA	18	60.78	55.56	8	2	84	3	1	AGGACTTAAATCGACAACTGA	21	54.12	38.1	6	1	84	GA	2	GAGAGAGAGAGAGAGAGA	18	2
1_1343391	CTATTTTGTCACAACCCTCCT	21	55.83	42.86	7	0	77	5	2	TGTGGAATAGATGGAGAAAGA	21	54.86	38.1	2	0	91	CT	2	CTCTCTCTCTCTCTCTCTCTCT	22	2
1_134387	CTGCAACATCGTACCCTAATA	21	55.48	42.86	4	3	75	5	1	CTATTGTCCGTTTTTGTGTGT	21	55.26	38.1	2	0	75	GC	2	GCGCGCGCGCGCGC	14	23
1_1343999	AGCGGAGCATTGGTCTTG	18	59.94	55.56	5	1	65	5	3	CTGCAAAAGAAGAAATAAATGC	22	56.07	31.82	4	2	65	CT	2	CTCTCTCTCTCTCTCT	16	7
1_1344715	GACCAATAGGTCTTCTCTGAT	21	52.46	42.86	8	2	79	5	1	CTTCCTCCTCTCGGTGAC	18	55.61	61.11	3	3	79	AG	2	AGAGAGAGAGAGAGAGAGAG	20	10
1_1344933	TCTAGATATCCCACACCCTCT	21	55.26	47.62	6	0	69	5	1	GCCTAACTTTCTAGGCATGTA	21	54.07	42.86	5	2	69	CT	2	CTCTCTCTCTCTCTCTCTCT	20	1
1_134512	CTTTCCCACGTTCATTTCT	19	55.19	42.11	4	0	65	4	1	AGCTCCCCTAAGTCCAAATA	20	55.57	45	4	2	65	CT	2	CTCTCTCTCTCTCTCTCT	18	38
1_1345247	TCTTCTTTGTCACAATGTTCA	21	54.26	33.33	7	3	68	3	1	ATCCCCTCATCCCCATGC	18	63.07	61.11	4	2	68	TG	2	TGTGTGTGTGTG	12	4
1_1345965	TAATTTTCAACGCTCACTTTC	21	54.89	33.33	4	0	78	4	0	GATGTCCAAGGAGTACTGGTC	21	56.09	52.38	6	3	78	TA	2	TATATATATATATATATATA	20	12
1_1346794	TGCTTTCTCTCTCTCATGAAC	21	54.78	42.86	6	2	78	3	0	CCATTTTCGCTCCAAATAC	19	55.74	42.11	4	0	78	GA	2	GAGAGAGAGAGAGAGA	16	21
1_1348802	AGAGAATGACACGACCAATC	20	55	45	3	0	92	4	1	GATCTATGCCTCTGCTGTTAT	21	53.75	42.86	4	2	92	AAC	3	AACAACAACAACAAC	15	1
1_1349286	AGCTGGTTTGTTGTGCTT	18	54.22	44.44	4	0	83	4	0	CAACCTTCCAACCCTTATATC	21	55.28	42.86	4	2	83	ATC	3	ATCATCATCATCATCATC	18	10
1_1350785	CTACTTTTCAATTCCCTCCA	20	54.46	40	4	0	77	5	3	CAGGCGGGGTGGGACATA	18	65.24	66.67	2	2	77	CT	2	CTCTCTCTCTCT	12	7
1_1353115	CTACAGCTACTGCTCCGACT	20	54.96	55	4	1	65	4	2	GGAGAATGGTCTGAACGTC	19	55.43	52.63	4	2	65	GCC	3	GCCGCCGCCGCCGCCGCC	18	1
1_1355436	GGCTTCATCCCTCCTATG	18	55.48	55.56	3	2	56	3	0	CCCTCCCTCATTTTTGTT	18	54.92	44.44	2	0	56	AG	2	AGAGAGAGAGAGAGAGAG	18	11
1_1356351	CTCTCCCTTCTCTTCTCTCCT	21	55.99	52.38	0	0	74	7	3	AATCCTCCACAAGAGAAATTG	21	55.88	38.1	4	2	74	CT	2	CTCTCTCTCTCT	12	12
1_135990	ATTGAACAAGAAACAGAACCA	21	54.85	33.33	4	0	75	4	2	CTCGTTTATCGCCCTTTT	18	55.47	44.44	3	0	75	GA	2	GAGAGAGAGAGA	12	36
1_1362927	CATAGAGTCATGATTTTGTCAAT	23	53.57	30.43	6	3	75	5	3	GCAAAGGTTTACCATGATTTA	21	54.56	33.33	4	2	75	TA	2	TATATATATATATATATATATA	22	17
1_1363573	CTCCCAGGCCTCTCCTCA	18	61.5	66.67	6	1	72	4	1	GATCTATGCCTCTGCTGTTT	20	54.6	45	4	0	62	TC	2	TCTCTCTCTCTC	12	1
1_13656	GCATAGCAAATTTTGGAGTTA	21	54.86	33.33	7	2	71	3	2	TGCAGTAGCCTCTGATCTCTA	21	55.47	47.62	5	2	71	GA	2	GAGAGAGAGAGA	12	30
1_136746	GCTAAACCTAATACAACTTCTGA	23	52.63	34.78	3	3	89	5	1	AATTAGAATGGTCAACCGAAC	21	55.74	38.1	4	0	89	CT	2	CTCTCTCTCTCT	12	26	PASS
1_1367740	TGATACCATCCATCCATCTT	20	55.17	40	4	0	60	3	1	TTCCCCTTCGCTTATAGTG	19	55.5	47.37	4	2	60	CT	2	CTCTCTCTCTCTCTCTCT	18	15
1_1368177	TTGGTTCCCTCAACACAG	18	55.25	50	3	1	75	4	1	TTTAAAATCAAGAGCATCCAC	21	54.65	33.33	6	2	75	TC	2	TCTCTCTCTCTCTCTCTCTCTCTC	24	1
1_1372001	TATCCAATCTCACCCCATT	19	55.15	42.11	3	1	84	3	1	CTCTCTCATGAACGCAGAGT	20	55.62	50	6	3	84	CT	2	CTCTCTCTCTCTCTCT	16	4
1_1373113	GGTACGACAACGAATCTCATA	21	55.26	42.86	4	2	74	3	2	TGAAGGGAGCAACAGAAATA	20	55.97	40	2	2	74	GT	2	GTGTGTGTGTGTGTGT	16	1
1_1373245	GTCAGAGTTGGGTGGAGTC	19	55.33	57.89	3	3	75	5	1	TAATTTTTCTTCCCTCCCATA	21	55.49	33.33	4	2	75	GA	2	GAGAGAGAGAGA	12	3
1_1374015	CAGCTTAAAATTGATGGTCA	20	53.93	35	4	3	70	7	2	TTTTTGACCACAAAGAGAGAA	21	55.16	33.33	6	0	70	AT	2	ATATATATATATATAT	16	10
1_1377224	AGAAAAAGATCAAACGAGAGG	21	55.35	38.1	4	0	75	5	1	CGATCTATGCCTCAGCAG	18	55.38	55.56	4	2	75	GA	2	GAGAGAGAGAGAGA	14	1
1_137726	ATGTTCCTGGTGTCAACTAGA	21	54.69	42.86	4	3	85	4	1	CTACAAACAGCCAATACATTA	21	50.82	33.33	4	2	85	TG	2	TGTGTGTGTGTGTGTGTGTG	20	1
1_1379232	GAAATTCTTTAGGATTGGATTG	22	54.72	31.82	6	0	83	5	1	GGTATTAAAGCTAGGTGATGC	21	53.46	42.86	4	2	83	AT	2	ATATATATATATAT	14	3
1_1380491	AGCCACTCCAGCAACTTC	18	56.37	55.56	3	1	73	3	1	GCTTCATCCCTCCTATGGTA	20	56.69	50	3	2	73	TC	2	TCTCTCTCTCTCTCTCTC	18	16
1_1382194	AACCAGAAGAAAAAGAGGAAG	21	54.54	38.1	2	0	78	8	3	CTTTTTCCCCTGATCGTT	18	55.09	44.44	4	2	78	GAA	3	GAAGAAGAAGAAGAA	15	18
1_1382790	CAACATGCATGGGACGTG	18	60.56	55.56	8	2	72	4	0	TGGCTGGAGGTTTGAATA	18	55	44.44	3	2	72	CT	2	CTCTCTCTCTCTCTCTCTCT	20	18
1_138299	CTCACTGCCACCGCCGTTC	19	67.58	68.42	4	1	81	4	1	AGATCTCGGGCGAAACGAT	19	62.05	52.63	6	2	81	CGC	3	CGCCGCCGCCGCCGCCGCCGC	21	18
1_138315	GATCCCCAAGCACTACTAAAA	21	56.05	42.86	4	0	67	6	2	AAAAACTTGAGTCGTGAGCTT	21	55.92	38.1	4	2	67	TC	2	TCTCTCTCTCTCTCTCTCTC	20	6
1_1383857	ATCTTCCATGCCCCCTTT	18	59.29	50	4	0	83	4	0	TCTTCTTCTCTGATTTGCATC	21	54.72	38.1	4	2	83	CT	2	CTCTCTCTCTCTCTCT	16	8
1_1383918	CAGCGAGAACTTCTATGTCAC	21	55.2	47.62	7	3	70	6	3	ATGTGACACACACACACACAC	21	55.94	47.62	7	0	88	TC	2	TCTCTCTCTCTCTCTCTCTC	20	16
1_1386143	ATAGCTCGATTGTCTCACAGA	21	55.12	42.86	4	3	88	4	1	CTGCTTAGCTTTGTTTCCTTT	21	55.76	38.1	5	0	88	AAAT	4	AAATAAATAAATAAATAAAT	20	7
1_1388119	CAGCCCAAAAATGAAAGC	18	56.84	44.44	2	2	87	3	1	ACACGCACACATATACATACA	21	52.36	38.1	4	2	98	TA	2	TATATATATATATATA	16	9
1_1396603	GTCTCAGGTGTTTGTTGCTC	20	55.79	50	3	0	63	3	0	GATCTCTGCCCATGAATGT	19	55.85	47.37	4	2	63	CT	2	CTCTCTCTCTCTCTCTCTCTCTCT	24	1
1_1397305	AGCAATAAAGATGCACCAAG	20	55.58	40	4	0	93	7	1	TTTGCTTCCTTATAACGAGATAC	23	54.78	34.78	8	3	93	GA	2	GAGAGAGAGAGAGAGAGAGAGAGAGAGAGAGA	32	4
1_1397840	CCTTACAAACAAACACACACA	21	54.62	38.1	2	0	59	3	1	CCGATCTAGTGGACAGCTT	19	55.39	52.63	4	2	59	AT	2	ATATATATATATATAT	16	1
1_1398819	GGACAAATTGGAGCACTAAA	20	55.38	40	5	2	71	4	1	ATCTCAGCCCCTCTTTCC	18	56.69	55.56	3	0	71	AG	2	AGAGAGAGAGAGAG	14	2
1_1398825	CTTCAAAAATCACTTCATCCA	21	55.37	33.33	3	0	63	8	2	ATGATTCTCGAAGCATTT	18	50.4	33.33	8	2	63	CT	2	CTCTCTCTCTCT	12	5
1_1399832	CCGAAATTTGATCTTTCAAT	20	54.39	30	6	2	97	4	3	CTGAAGTTGGCTTCATACATC	21	54.97	42.86	6	2	97	TA	2	TATATATATATATATATATATATATA	26	5
1_140122	TCATTGGCTCTATAGGGTAGA	21	54.2	42.86	6	3	69	4	2	TTTTTCTCTAAGTTTGCACCT	21	53.68	33.33	4	2	69	CT	2	CTCTCTCTCTCT	12	29
1_140285	CATCCAGAGAGCAAGTGAAT	20	55.36	45	3	2	88	4	1	ATGGTTAGAGAGCGTTCAAG	20	54.7	45	4	1	88	GA	2	GAGAGAGAGAGAGAGAGAGAGAGAGAGAGAGAGAGAGAGAGAGAGA	46	13
1_1404241	CAGGTGAACATTCCACAAA	19	55.28	42.11	4	0	77	4	3	GGTTCTTTGGGTGAGTAATTT	21	54.92	38.1	4	3	77	TA	2	TATATATATATATATATATATA	22	17
1_1405931	TTTCAGGAATCCAAAATCC	19	55	36.84	5	2	74	6	2	AAAGAGCTTCTTCCTGGAGTA	21	55.11	42.86	6	3	74	AG	2	AGAGAGAGAGAGAG	14	18
1_1409199	CATGCATACACACGATGAAT	20	55.28	40	6	2	86	5	3	GATATTCTGGTCATTTTGTCAAT	23	54.89	30.43	5	3	86	GA	2	GAGAGAGAGAGAGAGAGAGAGAGAGAGAGAGAGAGAGA	38	1
1_1410338	CCTCACCGATGATGAAGA	18	55.25	50	6	2	68	4	3	TTTTGCTTTCCTTTCTTGC	19	55.82	36.84	2	2	68	GA	2	GAGAGAGAGAGAGAGA	16	5
1_1410612	GTTTCCATCCTTATGCTATCC	21	55.35	42.86	3	0	58	5	3	CTTTTGCTGGTGGGTGGA	18	60.65	55.56	2	0	58	TCC	3	TCCTCCTCCTCCTCC	15	17
1_141232	TGTCTACGATTTCTTGGTGAG	21	55.48	42.86	2	0	63	5	0	CTGGAAGGAAAGAGAAAGAAG	21	55.08	42.86	2	0	63	CTC	3	CTCCTCCTCCTCCTC	15	37
1_1413616	CTTAAGTTCTCATTTGCCAAG	21	54.5	38.1	6	3	83	5	2	TCATATGGTGGAACCAGAAC	20	55.77	45	6	1	83	TTC	3	TTCTTCTTCTTCTTCTTCTTCTTC	24	5
1_1416171	AGACAGACATGTGTTGTTTTC	21	52.54	38.1	6	2	77	4	1	ATTTGTTCGACCCATAATGTA	21	54.65	33.33	5	2	76	AT	2	ATATATATATAT	12	6
1_1416307	CACCCTCTCCCTTCTCTG	18	55.62	61.11	2	1	67	4	0	GTATGGTGGTGGGTTGTAAT	20	54.61	45	2	2	67	CT	2	CTCTCTCTCTCTCTCT	16	1
1_1417450	ACACCGTTGTAGTGTGTGTG	20	55.25	50	6	0	64	4	1	TGCACCACCTCTATATTCTTC	21	54.49	42.86	4	0	64	GA	2	GAGAGAGAGAGAGAGAGA	18	10
1_1417489	CTGCCTCTTTCTTTATCTCAGT	22	54.74	40.91	3	1	81	6	2	GCCTTATATAAACCGCAAAC	20	54.28	40	8	0	81	GA	2	GAGAGAGAGAGAGA	14	5
1_141808	AAGTAACGGAGAGATCGAGTT	21	54.81	42.86	4	2	73	3	1	CTTTCACACACACACACACAC	21	55.79	47.62	1	0	73	CT	2	CTCTCTCTCTCTCTCTCTCTCTCT	24	17
1_1419699	AGCTCTACCCTCCTTTGAAT	20	54.72	45	4	2	72	4	0	CTAGTGGACAGCCACCAC	18	54.79	61.11	5	3	72	GA	2	GAGAGAGAGAGAGAGAGAGAGAGAGAGA	28	1
1_1421999	AACAATATGCCATGAGAGTTG	21	55.26	38.1	5	2	90	5	1	CGCACAATATGCATACGA	18	54.98	44.44	8	2	90	TA	2	TATATATATATATATATATATATATA	26	2
1_1422836	AACAAAGTAAAGCGCATGTAA	21	55.43	33.33	4	2	74	5	0	ACTTGGTAGGAACGTATGC	19	52.67	47.37	4	2	74	CT	2	CTCTCTCTCTCTCTCTCTCTCTCTCT	26	31
1_1422969	TGTCATACCCGATGAAGTTAG	21	55.28	42.86	4	0	75	4	1	ACAATAACGCACACACACAC	20	55.34	45	2	0	81	TC	2	TCTCTCTCTCTCTCTCTCTCTCTCTCTCTC	30	12
1_142315	CGTAAACAGACAGCTGAACA	20	55.01	45	6	2	77	5	2	GATGGTCTCTTCTTCCCTTC	20	55.32	50	3	0	77	AG	2	AGAGAGAGAGAGAG	14	38
1_1425160	CAGCCCGAAGAAATTAGTA	19	53.18	42.11	4	3	68	3	0	GCTTAAAGCATTACATTGAA	20	50.97	30	7	3	68	GT	2	GTGTGTGTGTGTGTGTGT	18	5
1_1425538	AGGCTCGTCCAGCTAGTAAT	20	55.83	50	5	2	78	5	1	ATGGATGATAGAGGTGGAAAC	21	55.51	42.86	3	0	78	AC	2	ACACACACACACACACACACACACACACACACAC	34	5
1_142616	ACTAGTGCGACCATCAGTTT	20	54.88	45	6	0	77	4	2	CCAAAGAAGAAGATGAATGTG	21	54.95	38.1	2	0	88	CT	2	CTCTCTCTCTCTCTCTCT	18	21	PASS
1_1426870	CTGCTAAAAACCATATCAATGT	22	53.82	31.82	4	2	77	5	3	TAGCCGTGTGAATTGCTAC	19	54.87	47.37	4	2	77	TC	2	TCTCTCTCTCTCTCTCTCTCTCTCTCTCTCTC	32	1
1_1427083	GGATGGAGTCTCATCTACGA	20	55.1	50	7	2	71	4	0	AATTTTTCTTTCCTTCAGTGC	21	55.35	33.33	4	2	71	GA	2	GAGAGAGAGAGA	12	3
1_1427273	CCAAAACTTGCTGGTACG	18	55.21	50	4	2	67	3	0	TGATATATTATAACGTGTCCTTG	23	51.6	30.43	7	0	67	CT	2	CTCTCTCTCTCTCTCTCTCTCT	22	38
1_1427941	GGCTCATACGTTAGATCAAAAT	22	55.21	36.36	6	2	70	4	2	TGCTTTACGTGTAGAATCAAA	21	53.83	33.33	6	2	70	AT	2	ATATATATATATAT	14	3
1_1428475	CATCCATCATGCCATCAC	18	56.43	50	5	3	90	3	0	AGATCCATTCCACGACCT	18	55.19	50	4	1	90	CT	2	CTCTCTCTCTCTCTCT	16	5
1_1428536	GCATAGGTTGTTTGGATAATG	21	54.81	38.1	3	1	75	6	2	CAAGGTATGCTTTCTTCTTCA	21	54.88	38.1	4	1	75	AAG	3	AAGAAGAAGAAGAAGAAG	18	5
1_1428762	TTGTCATACATGGATCAAACT	21	52.95	33.33	6	3	73	3	3	AGAAGGAAAGCTGAAGAATTT	21	54.24	33.33	4	3	73	AT	2	ATATATATATATATAT	16	8
1_1429262	ACTTAACGCCTCCCCTCT	18	56.34	55.56	4	0	92	4	2	TCTCATCCTCCTCCTAAGAT	20	52.89	45	4	2	92	CT	2	CTCTCTCTCTCTCTCTCTCTCTCT	24	4
1_1430138	TAGCCGTGTGAATTGCTAC	19	54.87	47.37	4	2	77	5	3	CTGCTAAAAACCATATCAATGT	22	53.82	31.82	4	2	77	GA	2	GAGAGAGAGAGAGAGAGAGAGAGAGAGAGAGA	32	1
1_1431228	CCAGTAGTTTTCCCCTCTTAT	21	54.25	42.86	2	2	81	2	0	TTATCCCGTTCTTTTCTCTTC	21	55.28	38.1	2	0	81	AG	2	AGAGAGAGAGAGAGAGAGAGAG	22	2
1_1431373	CACAAATACATCCATCTCCAC	21	55.35	42.86	2	0	78	4	3	ATTGACATGATAGACGAAGGA	21	54.72	38.1	4	0	78	AT	2	ATATATATATATAT	14	10
1_1432507	CTGCTAAAAACCATATCAATGT	22	53.82	31.82	4	2	79	5	3	TAGCCGTGTGAATTGCTAC	19	54.87	47.37	4	2	79	TC	2	TCTCTCTCTCTCTCTCTCTCTCTCTCTCTCTCTC	34	1
1_1433074	GTAGAGTCTCACCAGTGATGG	21	54.66	52.38	6	3	73	3	1	CCAATTTTTCTTTTCTCCTATG	22	54.95	31.82	4	2	77	GA	2	GAGAGAGAGAGAGAGA	16	3
1_1433472	GCATCATTTCCCAAAAAC	18	53.81	38.89	3	0	78	4	2	TTATGGTCTCCTCATTATTGC	21	54.44	38.1	4	2	78	GA	2	GAGAGAGAGAGAGAGAGAGAGAGAGAGAGAGAGAGA	36	4
1_143845	CAAACCAGAAGAAAAACAAGA	21	54.77	33.33	1	0	74	3	0	CGGATCTCTCCACTCTCAC	19	55.62	57.89	4	0	74	GAA	3	GAAGAAGAAGAAGAA	15	38
1_1441212	CCTGGACCTAGATTTAGATGG	21	55.44	47.62	6	2	85	4	0	TCTCTCTTAGGGTTTGAGAGG	21	55.35	47.62	5	3	85	AG	2	AGAGAGAGAGAGAGAGAGAGAGAGAGAG	28	8
1_1441433	TGCTGAGGATAGCAAAATTC	20	55.62	40	4	2	80	4	2	GGCTACGGTTATGGTTAGTTT	21	55.16	42.86	3	0	80	AT	2	ATATATATATATATAT	16	7
1_144178	AAAATGTTCAAACTCCTCCTC	21	55.03	38.1	4	0	81	5	2	GAGGAAGCTGTAGGGTTGTT	20	55.97	50	4	0	81	CAC	3	CACCACCACCACCACCAC	18	34	PASS
1_1444849	TTGTCTTTTGGCTCTTCTCTA	21	54.59	38.1	2	2	89	3	1	CCTGAATGCATACATCAACAT	21	55.98	38.1	8	2	89	TC	2	TCTCTCTCTCTCTCTCTCTCTCTCTCTCTCTC	32	1
1_1447309	CGTTTGAGAGTAACGAGCTT	20	54.95	45	4	2	64	4	2	CAACCATCTCCGAATAAAAA	20	55.32	35	3	0	64	TC	2	TCTCTCTCTCTCTCTC	16	2
1_1448381	GCACCCTGGTTCTGATTT	18	55.92	50	4	0	55	4	1	GGTGGTGGCAAAAAGGTG	18	59.94	55.56	3	0	55	CCA	3	CCACCACCACCACCA	15	2
1_1449851	ACCCAAAACTTGAGGATAGTC	21	54.9	42.86	3	2	85	4	0	TTTTACGGTGTGTTGCTTAAT	21	55.12	33.33	4	2	85	TA	2	TATATATATATATATATATATATATATATATA	32	16
1_1450081	GGATGGATGGCTTGAGAT	18	55.75	50	2	2	83	4	2	AATAGCAGTAACCACTCATGG	21	54.45	42.86	4	3	83	GAG	3	GAGGAGGAGGAGGAGGAGGAGGAGGAG	27	4
1_1451127	GCTTAAGTGCAGAAAGAAGAG	21	53.95	42.86	6	0	80	7	3	ACAGTTTGTTTTGCACATGTAT	22	54.87	31.82	6	2	80	GA	2	GAGAGAGAGAGAGAGAGAGAGAGAGA	26	1
1_1453325	TTTAAATCTATCCCCTCATCC	21	54.87	38.1	6	0	73	3	0	GTCACAATGTTCACCAAACTC	21	55.46	42.86	5	0	73	CA	2	CACACACACACACACACACACA	22	7
1_1454705	AGGCGATCAGTTAGAGAAAAC	21	55.37	42.86	4	0	86	4	0	GAAACAGAGACATAACAGTAAGA	23	50.73	34.78	3	0	86	TC	2	TCTCTCTCTCTCTCTCTCTCTCTCTCTCTCTCTCTCTC	38	1
1_1456376	GCTGTTAACCATGAAGAGTTC	21	54.1	42.86	6	3	72	4	1	GTAATAATGGACGAAAGCAAA	21	54.71	33.33	3	0	72	TTA	3	TTATTATTATTATTATTA	18	9
1_145762	CTCTTTGCGACTTTTTCCT	19	54.82	42.11	2	0	62	4	2	CCTTCATGAGAGGAGATTAAA	21	53.71	38.1	8	3	62	CT	2	CTCTCTCTCTCT	12	16
1_1458695	CAGCAGACATTAGAAAAGC	19	51.1	42.11	2	2	68	5	1	AAACAGTGGGTGAAAGTCTCT	21	55.45	42.86	3	3	68	TA	2	TATATATATATATATATATATATA	24	13
1_1459982	TAGAACCCAAAACTTGAGGAT	21	55.47	38.1	3	3	75	4	2	TTTTACGGTGTGTTGCTTAAT	21	55.12	33.33	4	2	75	TA	2	TATATATATATATATATA	18	15
1_1460739	TAGTGAGAACAGGAAACCAAA	21	55.03	38.1	2	0	86	4	2	ACCAGCAAACCTATGCTTC	19	55.38	47.37	6	2	86	GA	2	GAGAGAGAGAGA	12	7
1_1460872	CAGCTTATGACAGCAACATAGT	22	54.87	40.91	4	2	66	4	2	GGATTCCGACCATATATTCAT	21	55.4	38.1	6	2	66	GA	2	GAGAGAGAGAGAGAGA	16	8
1_1461640	ATTTTTACGGTGTGTTGCTTA	21	55.12	33.33	3	2	75	4	0	CCAAAACTTGAGGATGGTC	19	55.45	47.37	3	2	75	AT	2	ATATATATATATATATATATAT	22	21
1_1462157	AGATTTGTCCGCTCCAGA	18	56.75	50	2	2	75	4	2	TGAGAGTGGGACTGTGAGA	19	54.9	52.63	3	1	75	CTC	3	CTCCTCCTCCTCCTCCTC	18	7
1_1462633	CCCTAGCATTCAAACATACAT	21	54.4	38.1	4	2	95	3	1	CGAGACAAATCGTACCCATA	20	56.14	45	4	2	95	CT	2	CTCTCTCTCTCTCTCTCTCTCT	22	14
1_1462729	ATCACAATGCCTTTTGTACC	20	55.08	40	6	2	83	3	0	TGGTTGAACTTAACTGTCTTCA	22	55.13	36.36	5	2	83	AT	2	ATATATATATAT	12	5
1_1462740	TGTAGATCATATTTGCCCACT	21	54.78	38.1	4	1	87	4	1	TACAGCATACTGGACCTTTTT	21	54.2	38.1	6	1	87	AAAG	4	AAAGAAAGAAAGAAAGAAAG	20	9
1_1462887	AGCAATAGCGTTCATAAGAGA	21	54.59	38.1	4	2	75	3	1	TCAAACAGAGTTCTACCGAAA	21	55.19	38.1	4	0	75	AT	2	ATATATATATATATATAT	18	6
1_1463511	AAATCTCAGAGAGAGCGAGAG	21	55.66	47.62	7	0	69	5	2	TCCGATCTATCGTACAGC	18	51.85	50	6	2	69	GA	2	GAGAGAGAGAGAGAGAGAGAGAGAGA	26	1
1_1464270	CTCCAACTTTCATCCAAAAA	20	55.36	35	3	0	73	4	1	CAGTTCACAATAACACCGACT	21	55.25	42.86	3	1	73	AAG	3	AAGAAGAAGAAGAAGAAGAAG	21	1
1_1465078	CAACTGCGCAACCAGGAT	18	60.84	55.56	6	3	81	5	1	CGTGCCAGATGGCATGGA	18	65.44	61.11	8	2	81	AG	2	AGAGAGAGAGAGAGAGAGAGAGAGAGAGAG	30	3
1_1465541	TGTGATGCCAGTCCTTTC	18	55.33	50	3	0	81	4	1	CCCCCACCGAAAACAAAT	18	60.55	50	2	2	81	AG	2	AGAGAGAGAGAGAGAGAGAGAGAGAGAGAGAGAG	34	9
1_1465599	TTTTACGGTGTGTTGCTTAAT	21	55.12	33.33	4	2	79	4	2	TAGAACCCAAAACTTGAGGAT	21	55.47	38.1	3	3	79	AT	2	ATATATATATATATATATATAT	22	6
1_1465836	TGCCCATGTACAACTAAAAAG	21	55.52	38.1	6	0	77	4	3	GCTCTTGTTTCCGTTTCTACT	21	55.45	42.86	2	1	77	AG	2	AGAGAGAGAGAGAG	14	6
1_1466199	CTGCAATAATCAAGAACTAATCA	23	54.12	30.43	4	2	98	4	1	CCGATCTATCGTACAGCATT	20	55.37	45	6	1	98	GA	2	GAGAGAGAGAGAGAGAGAGAGAGAGAGAGAGA	32	1
1_1466620	TAGAACCCAAAACTTGAGGAT	21	55.47	38.1	3	3	79	4	2	TTTTACGGTGTGTTGCTTAAT	21	55.12	33.33	4	2	79	TA	2	TATATATATATATATATATATA	22	21
1_1467369	GATGCAAATAAACCCAAAAA	20	55.32	30	4	0	65	4	2	CTCTGCCACCTCCCTTAT	18	55.11	55.56	3	2	65	GA	2	GAGAGAGAGAGAGAGAGAGAGA	22	1
1_1467461	TGCCAGTTCAAGAAATAAAAG	21	54.9	33.33	4	0	90	5	1	GGTTTTGAATGTTAGGTTTCC	21	55.32	38.1	3	1	90	AG	2	AGAGAGAGAGAGAGAGAGAGAG	22	6
1_1467724	CAGCTAATTAAGAGATGTCCGTA	23	55.6	39.13	6	2	83	4	1	TAATCAAAATTCTCCCACCAT	21	56.07	33.33	4	2	83	AG	2	AGAGAGAGAGAGAG	14	22	PASS
1_1467987	CGGAATAGATGGAGAAAGAA	20	54.53	40	2	0	88	4	2	TATTTTGTCACACCCCTCCT	20	56.96	45	5	0	88	AG	2	AGAGAGAGAGAGAGAGAGAGAGAGAGAGAGAGAGAGAGAG	40	4
1_1468512	TGCACCACCTTATAACTTTTT	21	54.24	33.33	6	2	86	4	2	GAGATTGAAGGAGAGCAAGA	20	54.67	45	3	0	86	TC	2	TCTCTCTCTCTCTCTCTC	18	3
1_1468717	CCGATAGGACTTTTAAACGAG	21	55.81	42.86	6	2	68	4	2	ACTGCGCTTCTCTCTAATACA	21	54.65	42.86	4	3	68	GA	2	GAGAGAGAGAGAGA	14	9
1_1468837	GCTCCTCTCTCTCTCTCTCTC	21	54.19	57.14	2	0	77	2	1	CGATCTCTGCTACTACCTGTG	21	55.25	52.38	4	3	77	CA	2	CACACACACACACACA	16	1
1_1470081	AGGAGAATGAGAACGTTGG	19	55.18	47.37	6	2	66	4	0	CCCTCTATTTAAAGTCCCGTA	21	55.22	42.86	6	2	66	GA	2	GAGAGAGAGAGAGAGA	16	4
1_1470580	TGCATGATCACAACATCTAAG	21	54.7	38.1	6	3	88	3	2	CTTCTCCTCACATTACCTTCA	21	54.52	42.86	2	1	88	TC	2	TCTCTCTCTCTCTC	14	6
1_1471186	CCCTAGCATTCAAACATACAT	21	54.4	38.1	4	2	80	4	3	CCATATGGGTTCAAAGTG	18	51.9	44.44	8	1	80	CT	2	CTCTCTCTCTCTCTCTCTCTCT	22	2
1_1471863	GCTTTGATCAAGTGTGTGTG	20	55.08	45	8	0	68	4	0	TTGGAATTTATCCATTTGCT	20	54.84	30	4	1	68	TA	2	TATATATATATATATATA	18	5
1_1471892	CTGAGAGGAGAGTGAATCTGA	21	54.58	47.62	5	3	80	5	2	ATCAGACATGAAGCAAACATC	21	55.2	38.1	4	0	80	AT	2	ATATATATATATATATAT	18	3
1_1472916	AGCTGGTATTTCCCTGCAAT	20	58.67	45	4	3	75	5	2	GTCAAATTAAAAGCTGATTCTTG	23	55.17	30.43	4	1	75	CT	2	CTCTCTCTCTCT	12	4
1_1473171	TTTTACGGTGTGTTGCTTAAT	21	55.12	33.33	4	2	75	4	2	TAGAACCCAAAACTTGAGGAT	21	55.47	38.1	3	3	75	AT	2	ATATATATATATATATAT	18	3
1_1473194	GGGAAAGCCAAGTTAAGAATA	21	55.33	38.1	4	2	89	3	0	TCCGATCTATCGTACAGCA	19	55.23	47.37	6	1	89	TCC	3	TCCTCCTCCTCCTCCTCCTCCTCC	24	1
1_1474152	CTGCCAATCATATTGAGAAAA	21	55.49	33.33	6	1	68	4	2	GACGCTAATAATCCCTTTCAT	21	55.12	38.1	3	2	68	AG	2	AGAGAGAGAGAGAGAGAGAGAGAG	24	7
1_1474811	CTGCTGAAACTGGCTTGG	18	58.05	55.56	2	0	92	5	3	CCTTATTATAGAAGCCTCTTCC	22	53.51	40.91	6	3	74	TGA	3	TGATGATGATGATGATGA	18	7
1_1475377	AATTGGAAAAAGATGAGAACC	21	54.97	33.33	4	0	77	5	0	AGGAGAAAGTGAGCTCCAA	19	55.04	47.37	6	2	77	GA	2	GAGAGAGAGAGAGAGAGAGA	20	2
1_1475397	TTTGTCGGTAATTGTTAAAGC	21	54.79	33.33	4	2	90	3	1	ATTCTCCATGACGGTCTTC	19	54.9	47.37	5	3	90	TA	2	TATATATATATATA	14	4
1_1476146	AGCAATAGCGTTCATAAGAGA	21	54.59	38.1	4	2	75	3	1	TCAAACAGAGTTCTACCGAAA	21	55.19	38.1	4	0	75	AT	2	ATATATATATATATATAT	18	7
1_1476243	CTCTCCCTTCGTTTCTTTCT	20	55.33	45	2	0	66	2	0	GCCTCCACCACATCTTGG	18	60.05	61.11	3	2	66	CT	2	CTCTCTCTCTCTCT	14	4
1_1476368	CCCTGACCGTGGCATCTA	18	60.64	61.11	3	2	55	3	2	AAACTCACTCCAAGTGCAATA	21	55.05	38.1	5	2	55	CTG	3	CTGCTGCTGCTGCTG	15	5
1_1477473	CAGCTGTTGTTAGATTTACCC	21	54.2	42.86	6	2	96	4	0	CACGCACACACATGCACA	18	61.06	55.56	4	2	96	TC	2	TCTCTCTCTCTCTCTCTCTCTCTCTCTCTCTCTCTCTCTC	40	4
1_1477480	GGAAGCAAAGAGCTCACA	18	54.91	50	6	0	76	3	1	GCACATAGTATAGCAGATGGAA	22	54.73	40.91	5	0	76	AG	2	AGAGAGAGAGAGAGAG	16	13
1_1478257	TTTGAGTTGGATAACTTCTGG	21	54.55	38.1	4	0	80	5	1	TCGGCTACACTCACTCTTATC	21	54.71	47.62	2	0	80	GT	2	GTGTGTGTGTGTGT	14	10
1_147840	CAGCAGGAAACAATAACG	18	52.61	44.44	2	2	61	4	0	CATACGTTCAATAGTGCAAGA	21	54.07	38.1	4	2	61	TC	2	TCTCTCTCTCTCTC	14	12
1_1478405	TCTTCTATTCCTCCCTCCTTA	21	54.82	42.86	2	2	81	2	1	AAACTTCCCATGATGTGTGT	20	55.23	40	5	3	86	TC	2	TCTCTCTCTCTCTCTCTCTCTC	22	19
1_1478564	CTGCAATAATCAAGAACTAATCA	23	54.12	30.43	4	2	94	3	1	TTCCGATCTCAGCATTCA	18	56.11	44.44	4	1	94	GA	2	GAGAGAGAGAGAGAGAGAGAGAGAGAGAGAGA	32	1
1_1478935	TAGAACCCAAAACTTGAGGAT	21	55.47	38.1	3	3	77	4	2	TTTTACGGTGTGTTGCTTAAT	21	55.12	33.33	4	2	77	TA	2	TATATATATATATATATATA	20	2
1_1478936	ATTTTTACGGTGTGTTGCTTA	21	55.12	33.33	3	2	76	4	0	AACCCAAAACTTGAGGATG	19	55.02	42.11	3	1	76	AT	2	ATATATATATATATATATAT	20	8
1_1479515	TGTGCTTTATTCTTGCTCTTC	21	55.02	38.1	2	0	75	6	0	TCTATCGTACAGCACCTTTTT	21	54.36	38.1	4	0	75	CTT	3	CTTCTTCTTCTTCTT	15	1
1_1479729	GATTGGCCCTGGAATGAA	18	59.38	50	4	0	75	4	2	ATTAGCTCATGTACGGAATCA	21	54.94	38.1	6	2	75	AAT	3	AATAATAATAATAAT	15	4
1_1479793	TGCCGTTTTAAGCTCCTAT	19	55.24	42.11	4	2	91	4	0	GGTAGACAGCATACTCCACTG	21	54.9	52.38	4	3	91	CT	2	CTCTCTCTCTCTCTCTCTCTCTCTCTCTCT	30	1
1_1479832	GCTTGGGGTTTCAAATTTAT	20	55.8	35	6	2	77	4	3	GGAAGTGAGAGGACAAAAGTT	21	55.09	42.86	3	3	77	AT	2	ATATATATATATAT	14	8
1_1480070	ATGCAATAAACAAGGCATTAG	21	54.74	33.33	4	2	85	4	0	TTTTGATCTTTCAGATAGCAAG	22	54.18	31.82	5	3	85	AT	2	ATATATATATATATATAT	18	1
1_1480623	GCGAAGCCAAAATTAAAAAT	20	56.23	30	4	3	79	3	1	AGGGTCCAAAATCTGTACG	19	55.06	47.37	5	3	79	AAG	3	AAGAAGAAGAAGAAG	15	10
1_1480645	ATGTTCCTGGTGTCAACTAGA	21	54.69	42.86	4	3	75	4	2	CAGCCAATACATAATAATCTCAA	23	53.96	30.43	4	0	75	TG	2	TGTGTGTGTGTGTGTGTG	18	1
1_1480752	TGCTACCCTTATTAAACCTCA	21	54.33	38.1	5	1	92	3	0	GAAACCGCTAACACCTTTC	19	54.93	47.37	4	2	92	GA	2	GAGAGAGAGAGAGAGAGAGAGA	22	14
1_1481070	GCTTGAACATCCGAAAGAT	19	55.26	42.11	3	2	89	4	1	AGGATTGGTGTCATTGCTC	19	55.93	47.37	3	1	89	GCC	3	GCCGCCGCCGCCGCCGCC	18	9
1_1481178	TGTGATGCCAGTCCTTTC	18	55.33	50	3	0	83	4	1	CCCCCACCGAAAACAAAT	18	60.55	50	2	2	83	AG	2	AGAGAGAGAGAGAGAGAGAGAGAGAGAGAGAGAGAG	36	9
1_1481320	CAGCCAATACATAATAATCTCA	22	52.36	31.82	4	2	75	4	2	ATGTTCCTGGTGTCAACTAGA	21	54.69	42.86	4	3	75	AC	2	ACACACACACACACACAC	18	1
1_1481329	GTCCCCTCTTTCCTTTCC	18	56.03	55.56	1	0	86	3	1	CCAAATCAGAACACCAGATG	20	56.49	45	3	3	86	CT	2	CTCTCTCTCTCTCTCTCT	18	4
1_1482376	AGATAGAGAAAGTGGTCAAAGG	22	54.43	40.91	2	0	90	5	3	CTATTCCTTCCTGTCTGAAAAC	22	54.83	40.91	3	2	90	GA	2	GAGAGAGAGAGAGAGA	16	8
1_1482410	CTAGGAAAATGTGACACACG	20	54.15	45	7	3	71	7	1	GTCAAAATCTTGCTAGGTTCA	21	54.7	38.1	6	2	71	CT	2	CTCTCTCTCTCTCTCT	16	4
1_1482602	AGCACCAGTGGTAACAATCTA	21	54.93	42.86	7	2	90	4	2	CGATCTATCGTACTGCTATTTG	22	54.53	40.91	6	1	90	CT	2	CTCTCTCTCTCTCTCTCTCTCTCTCT	26	1
1_1482611	CAGTTCACAATAACACCGACT	21	55.25	42.86	3	1	73	4	1	CTCCAACTTTCATCCAAAAA	20	55.36	35	3	0	73	TCT	3	TCTTCTTCTTCTTCTTCTTCT	21	1
1_1486754	CGTGTGCATTCATCATTATAG	21	54.28	38.1	4	2	79	4	2	CGTCTCATTATTGAAGGTCTC	21	54.03	42.86	6	0	79	GA	2	GAGAGAGAGAGAGAGAGAGAGAGAGAGAGAGA	32	7
1_1487229	CTCTCGCCATCAACACAA	18	56.64	50	2	0	79	2	0	CAACTCCCTTCAGGTAAAAAG	21	55.71	42.86	4	0	72	AC	2	ACACACACACAC	12	6
1_1487282	AGCGGCTGCCCTTTTTCT	18	62.32	55.56	5	0	82	6	3	AGGAAAAGAGAGGAAGAGAGA	21	54.13	42.86	0	0	99	CT	2	CTCTCTCTCTCTCTCTCTCTCTCT	24	2
1_1490251	GTGGTGAGGTTGGAGTGTT	19	55.75	52.63	1	0	76	4	0	AGACAAGTATTAATTCCATGGTT	23	53.81	30.43	6	2	76	AT	2	ATATATATATATATATATATATATATAT	28	3
1_1490909	CATGCCATGCTATCCTATTTA	21	55.48	38.1	7	2	77	5	1	CACAGATTGATGGAACTGAAC	21	55.56	42.86	4	0	77	CT	2	CTCTCTCTCTCT	12	3
1_14918	GCCACTGAGTTATTTATTTGG	21	54.16	38.1	5	1	88	4	1	TGTGTATGTCAGACAGAGAGAGA	23	55.1	43.48	7	3	88	CT	2	CTCTCTCTCTCTCTCTCTCTCTCTCTCTCTCT	32	21	PASS
1_1491804	ACAACAGGCAGGTGACAG	18	55.36	55.56	3	2	69	5	3	CCATTTGGATGTTGATGTAAC	21	55.36	38.1	4	3	69	AG	2	AGAGAGAGAGAGAGAGAGAG	20	16
1_1492450	CTTCATCCAGTGACAGCAC	19	54.95	52.63	3	3	90	5	0	CTCCACTGCTCACCTTCTT	19	55.43	52.63	3	0	90	AAG	3	AAGAAGAAGAAGAAG	15	6
1_1492707	CAGCCGCACACAGGAAAG	18	61.61	61.11	3	0	90	4	3	GTGCTAGAGCCTCTCTCTCTC	21	55.23	57.14	7	3	90	AGCA	4	AGCAAGCAAGCA	12	34	PASS
1_1494952	CAGTTCACAATAACACCGACT	21	55.25	42.86	3	1	76	4	0	GTCAGCCTCCAACTTTCAT	19	55.16	47.37	3	2	76	TCT	3	TCTTCTTCTTCTTCTTCTTCT	21	1
1_1495254	TCACTAAGATACCAGCCTTTG	21	54.75	42.86	3	0	72	3	2	ATGCCTGTGTTGTTTGCT	18	54.99	44.44	2	0	72	TC	2	TCTCTCTCTCTC	12	11
1_1495870	CAGCCGCACACAGGAAAG	18	61.61	61.11	3	0	88	4	3	GTGCTAGAGCCTCTCTCTCTC	21	55.23	57.14	7	3	88	AGCA	4	AGCAAGCAAGCA	12	29	PASS
1_1499260	TATGTGCCGGGTTTTATTTAT	21	56.24	33.33	4	2	90	6	3	ATAACTCCAGCCACCAATG	19	55.96	47.37	3	3	90	CT	2	CTCTCTCTCTCTCTCTCTCTCTCTCTCTCTCTCTCTCT	38	10
1_1499566	TCACTAAGATACCAGCCTTTG	21	54.75	42.86	3	0	72	3	2	ATGCCTGTGTTGTTTGCT	18	54.99	44.44	2	0	72	TC	2	TCTCTCTCTCTC	12	3
1_1500691	ACAACAGGCAGGTGACAG	18	55.36	55.56	3	2	67	5	3	CCATTTGGATGTTGATGTAAC	21	55.36	38.1	4	3	67	AG	2	AGAGAGAGAGAGAGAGAG	18	4
1_1502872	GCAAGGATTGGATTTTATAGG	21	55.52	38.1	4	0	68	5	3	ACTACCGCTTTCCAAAAGAT	20	55.64	40	5	2	68	AG	2	AGAGAGAGAGAGAGAGAGAGAGAG	24	31
1_1502958	TACGACTCCAAGAGAGAGACA	21	55.17	47.62	3	0	90	5	2	CCCTTTCCTTCTCCTTCC	18	56.21	55.56	0	0	90	GA	2	GAGAGAGAGAGAGAGAGAGAGAGAGA	26	4
1_1502980	CGAGACGAAGGAAGGAGAT	19	56.95	52.63	2	2	71	5	3	CATCAGCCCTCCCTCAAT	18	58.53	55.56	2	2	71	GAG	3	GAGGAGGAGGAGGAG	15	2
1_1503156	CAGCTTATCCTTCTACTTTCTTC	23	53.74	39.13	4	0	75	4	3	AGTTGTGATTGGTTGAACAAG	21	55.22	38.1	5	3	75	AT	2	ATATATATATATATAT	16	12
1_1504789	GTACCAAAATTTTCCTTCTTCTT	23	55.1	30.43	8	0	69	4	2	TCTTCTTCTAGTTTTCTTCTCAA	23	52.37	30.43	4	1	69	TTA	3	TTATTATTATTATTA	15	15
1_1504885	GCTAAAGAAATTTAGGAGATTGA	23	54.08	30.43	6	1	82	6	3	CTTTCTTCTTGCTCTTCCTTT	21	54.85	38.1	2	0	82	AGG	3	AGGAGGAGGAGGAGG	15	17
1_1505336	GTGGTGAGGTTGGAGTGTT	19	55.75	52.63	1	0	88	3	2	TGGAATGTGAGATATGAGACAA	22	55.67	36.36	4	2	88	AT	2	ATATATATATATATATATATATAT	24	28	PASS
1_1505443	CACATCAATTCTGTGTTGAAA	21	54.57	33.33	6	2	83	4	2	CACTGTTTCCTCTCTCTCTCTC	22	54.97	50	3	0	83	AC	2	ACACACACACACAC	14	2
1_150648	GCTAGAAAATTTCCTGGAGTT	21	54.51	38.1	8	3	87	5	2	AAAACTCGACTCTCTCCAAGT	21	54.84	42.86	4	1	87	AT	2	ATATATATATATATAT	16	23	PASS
1_1506549	GTACTTAAAGGCCTCACATCC	21	55.5	47.62	6	0	75	4	1	CTCTCTCCTCCCCATGTTAT	20	55.67	50	4	2	75	AG	2	AGAGAGAGAGAGAGAG	16	1
1_1507938	GCTTGCTCAGCTCCATCT	18	56.64	55.56	5	2	75	7	3	GAGGAAGCTTGAGAAGGTAGT	21	54.53	47.62	6	1	75	CATCCA	6	CATCCACATCCACATCCACATCCACATCCA	30	13
1_1508138	AGTCTCGATCCCCTTCAC	18	54.86	55.56	4	0	92	4	0	CTCTGCCAGACACTCGATA	19	54.79	52.63	7	2	92	GA	2	GAGAGAGAGAGAGAGAGAGAGAGAGAGAGAGAGA	34	1
1_1508396	CTTTCTTAGTCCCAAGTCCAT	21	55.07	42.86	4	2	83	4	1	TCTGCGCAAAGTACATAAAAC	21	55.82	38.1	6	0	83	AG	2	AGAGAGAGAGAGAGAGAGAGAGAGAGAGAGAG	32	1
1_1508443	ACTCCTCCTCCTTCTCTAGC	20	54.39	55	4	2	86	7	3	GGAGTAGGGTTAGGAGCTG	19	53.99	57.89	4	2	86	CTC	3	CTCCTCCTCCTCCTCCTCCTCCTCCTCCTCCTC	33	2
1_1508715	TACGACTCCAAGAGAGAGACA	21	55.17	47.62	3	0	81	5	1	CTTCCCGTGGAACGGTTT	18	60.89	55.56	6	3	81	GA	2	GAGAGAGAGAGAGAGAGAGAGAGAGAGAGA	30	27	PASS
1_1508737	CATTTTTACCGTGTGCTTAAT	21	54.67	33.33	4	2	79	4	2	TAGAACCCAAAACTTGAGGAT	21	55.47	38.1	3	3	79	AT	2	ATATATATATATATATATATATAT	24	2
1_1508800	CAGCAAAAGTAGCACCAGTAG	21	55.5	47.62	2	1	94	6	2	CGGTCTGCTATTTGTTAATCT	21	53.91	38.1	4	0	94	CT	2	CTCTCTCTCTCTCTCTCTCTCTCTCTCT	28	1
1_1509417	TAGAACCCAAAACTTGAGGAT	21	55.47	38.1	3	3	81	4	2	CATTTTTACCGTGTGCTTAAT	21	54.67	33.33	4	2	81	TA	2	TATATATATATATATATATATATATA	26	1
1_1509786	CTTAAAGTCCGCAAGCAC	18	54.55	50	5	0	79	4	0	TAATTATTCCGTGTGGAAAGA	21	54.94	33.33	6	2	79	AT	2	ATATATATATATATATATAT	20	3
1_1510071	TACGACTCCAAGAGAGAGACA	21	55.17	47.62	3	0	79	5	1	CTTCCCGTGGAACGGTTT	18	60.89	55.56	6	3	79	GA	2	GAGAGAGAGAGAGAGAGAGAGAGAGAGA	28	8
1_1510220	CAGCGTGTTCAAATAAAGAAG	21	55.4	38.1	3	2	93	5	1	GCCACTAATCATTTCAAGAGA	21	54.62	38.1	5	3	93	TA	2	TATATATATATATATATATA	20	3
1_1510406	CATTACAATGAATCGGGTAAA	21	55.22	33.33	6	1	79	3	3	TCTTTTTCTCCCTCTTTTCTC	21	54.58	38.1	0	0	79	AG	2	AGAGAGAGAGAGAGAGAGAGAGAGAGAGAGAGAGAG	36	33
1_1510771	GATCCCCAAGCACTACTAAAA	21	56.05	42.86	4	0	71	6	2	AAAAACTTGAGTCGTGAGCTT	21	55.92	38.1	4	2	71	TC	2	TCTCTCTCTCTCTCTCTCTCTCTC	24	2
1_1511376	AGCTCGTATAAACGCAATTC	20	54.85	40	6	2	83	3	1	CCCTCAGAGAGAGAGAGAGAG	21	55.03	57.14	5	0	69	TC	2	TCTCTCTCTCTC	12	4
1_1511523	CGAGACGAAGGAAGGAGAT	19	56.95	52.63	2	2	71	5	3	CATCAGCCCTCCCTCAAT	18	58.53	55.56	2	2	71	GAG	3	GAGGAGGAGGAGGAG	15	21
1_1511838	CATTCTTCTCCAAACCCATC	20	57.02	45	2	0	83	5	2	GGAGAGTCTCTGCGACGA	18	57.58	61.11	7	2	83	CCT	3	CCTCCTCCTCCTCCTCCTCCT	21	34	PASS
1_151390	AGCCCTCTGCTGTTTCCT	18	57.51	55.56	3	0	64	3	0	GACGTTCACAACTTCTGTCTC	21	54.88	47.62	5	1	64	AAG	3	AAGAAGAAGAAGAAG	15	38
1_1514221	TGTGGAGATATGTATTGAGTCC	22	54.17	40.91	4	1	76	5	0	GCAATAATGTTACTGCTGTATTT	23	53.3	30.43	8	0	76	AT	2	ATATATATATATATATATATATAT	24	2
1_1514560	CGGAATAGATGGAGAAAGAA	20	54.53	40	2	0	83	5	2	CTATTTTGTCACAACCCTCCT	21	55.83	42.86	7	0	83	AG	2	AGAGAGAGAGAGAGAGAGAGAGAGAGAGAGAGAG	34	2
1_1514767	CAAAGGTGGCTTTCCTCT	18	55.34	50	4	0	82	5	2	TAATTGAAGACGAAGCTGAAG	21	55.04	38.1	4	2	82	CT	2	CTCTCTCTCTCTCTCTCT	18	5
1_1515015	CTGCATGAACAGCATCATAC	20	55.14	45	4	3	99	6	2	ATATGTTGAGGCAAATTTCA	20	53.27	30	6	2	99	AG	2	AGAGAGAGAGAGAGAGAGAGAGAG	24	1
1_1515044	GTGCACCCAAACGGGAAG	18	62.5	61.11	6	0	74	3	3	CCTCCTCTCTCTCACCATT	19	54.12	52.63	2	1	74	GA	2	GAGAGAGAGAGA	12	2
1_1516765	GGATTAGGAGCAACCTAAACTA	22	54.6	40.91	6	2	88	3	1	AGAAGAGACAAGGAAAGCAT	20	53.26	40	2	2	88	TC	2	TCTCTCTCTCTCTC	14	22	PASS
1_1517127	CAGCAAGTTTGAAAGCAT	18	52.24	38.89	5	3	57	5	0	ATCATGTACCTGCTACTACCC	21	53.38	47.62	6	1	57	TA	2	TATATATATATATA	14	6
1_1517301	CTACCGCATGTCCTACCTT	19	55.26	52.63	4	0	76	4	1	AGTCGCAAATATTATGACTGG	21	54.56	38.1	6	3	76	CT	2	CTCTCTCTCTCTCTCTCTCTCTCTCTCTCTCTCT	34	1
1_1518210	GCAAGGATTGGATTTTATAGG	21	55.52	38.1	4	0	68	5	3	ACTACCGCTTTCCAAAAGAT	20	55.64	40	5	2	68	AG	2	AGAGAGAGAGAGAGAGAGAGAGAG	24	4
1_1518348	AGCCAGTGTTTTCAGTGC	18	54.66	50	3	2	89	4	1	GTCCCTCCCTCACTCTGT	18	54.74	61.11	2	1	89	AG	2	AGAGAGAGAGAGAGAGAGAGAGAGAGAGAGAGAG	34	1
1_1518564	CAGCACCTTAGCCAAATA	18	52.31	44.44	4	2	93	4	1	TCCACTCACTAGTTGATTACCA	22	54.91	40.91	6	3	93	AT	2	ATATATATATATATATATATATATAT	26	1
1_1518787	AGGAAAGAGAGCAAGCAAG	19	54.96	47.37	2	0	80	4	1	TGTTGGTAACTTAGTGCTAGA	21	50.47	38.1	5	2	78	GA	2	GAGAGAGAGAGAGAGAGAGAGAGA	24	8
1_1518809	AGTCTCCTGGTCTTCCTCTC	20	54.95	55	3	0	65	7	3	GGTTTTAAGACCCGAAACTAT	21	54.28	38.1	8	2	65	TC	2	TCTCTCTCTCTCTCTCTCTC	20	7
1_1519442	CTGCTTCCTAAACAGAAGAGG	21	56.02	47.62	5	1	100	4	0	AAAGAGGGTGTTGGTGGT	18	55.19	50	2	0	100	GT	2	GTGTGTGTGTGT	12	11
1_1519510	CCGATCCCATCTCTCTCT	18	54.96	55.56	4	0	82	3	1	TAAATCCTCCTCTTCCCTGTA	21	55.56	42.86	2	2	82	TA	2	TATATATATATA	12	3
1_1519799	ACCTTAAAGTGGTTGGAAAAA	21	55.55	33.33	6	0	89	5	1	AAGAACTCCCAACAGTAGTCT	21	52.23	42.86	3	3	89	AG	2	AGAGAGAGAGAGAGAGAGAGAG	22	5
1_1521483	AGACAACGGGAGAACTCTTT	20	55.52	45	4	0	79	6	3	CCCTAGAGAGGAAAAGAGAGA	21	54.6	47.62	4	0	79	CT	2	CTCTCTCTCTCTCTCTCT	18	2
1_1521754	CAAAGGTGGCTTTCCTCT	18	55.34	50	4	0	82	5	2	TAATTGAAGACGAAGCTGAAG	21	55.04	38.1	4	2	82	CT	2	CTCTCTCTCTCTCTCTCT	18	36	PASS
1_1523099	ACTCACCCTTCCCCTATTTA	20	55.26	45	2	2	64	4	0	GCTTGCTTGAGGTTGGTG	18	57.88	55.56	2	0	64	CT	2	CTCTCTCTCTCT	12	1
1_1523565	CAGCCTAACACTTATACCAAAG	22	53.68	40.91	4	1	94	5	0	TAACAAAGTCGGGGCTGGAT	20	61.75	50	2	2	94	AC	2	ACACACACACACACACACACACAC	24	4
1_1523736	CTACCGCATGTCCTACCTT	19	55.26	52.63	4	0	72	4	1	AGTCGCAAATATTATGACTGG	21	54.56	38.1	6	3	72	CT	2	CTCTCTCTCTCTCTCTCTCTCTCTCTCTCT	30	1
1_152450	TGCTTTTCGGACATCTTTT	19	55.95	36.84	3	0	75	5	3	CGAAGAAGAAGAAGAAGAAGG	21	55.24	42.86	2	0	74	CA	2	CACACACACACACA	14	35
1_1524886	ATGTTCCTGGTGTCAACTAGA	21	54.69	42.86	4	3	81	4	1	GCGGTCAGCCAATACATTA	19	57.18	47.37	4	2	81	TG	2	TGTGTGTGTGTGTGTGTG	18	1
1_1524953	CTGCTCCTAGTCTTGCTATACAT	23	54.84	43.48	4	2	75	4	0	CATATATGGTCCCACTGCTAC	21	54.65	47.62	8	3	75	TA	2	TATATATATATATATATATATA	22	7
1_1525773	GCTCCTCTCTCTCTCTCTCTC	21	54.19	57.14	2	0	80	2	0	GGTCTGCTACTACCTGTGTGT	21	54.37	52.38	3	1	80	CA	2	CACACACACACACACACA	18	1
1_1527325	CATACATTCTCACAGTGTTGGT	22	55.1	40.91	5	1	71	6	1	GTTTGTGAGGTCTCTCTCTCC	21	55.5	52.38	4	0	71	AC	2	ACACACACACACACACACACAC	22	24
1_1527584	CTGCTGCATACTTTGTCC	18	52.47	50	5	0	76	3	2	TGAAGGTGAATAGATATTAGGG	22	52.89	36.36	6	0	76	TC	2	TCTCTCTCTCTCTCTCTCTCTCTCTCTCTC	30	1
1_1528156	GGGGATTAGAGAAAAAGATCA	21	55.05	38.1	4	2	72	3	1	GTCAGCAGCGGAGACATC	18	57.9	61.11	5	2	72	GA	2	GAGAGAGAGAGA	12	1
1_1528290	TCATCATGGTGACTGCTATTA	21	54.19	38.1	8	3	91	4	3	TACCAAAAAGTATTCCAACCA	21	54.87	33.33	3	0	91	TC	2	TCTCTCTCTCTCTCTCTCTCTCTCTCTCTCTC	32	1
1_1529077	AATCAAAGGGGTAAAAGCTC	20	55.14	40	4	2	78	3	1	TGAGTCACCAAAACAAAATCT	21	54.85	33.33	5	2	78	CT	2	CTCTCTCTCTCTCTCTCTCT	20	7
1_1529380	CTGCCTTCCATAATTCGAC	19	55.74	47.37	4	2	77	8	1	ATCCATGGAAGGGAATAGTT	20	55.01	40	8	2	77	AT	2	ATATATATATATATATAT	18	10
1_1529575	CAACCTGCCTTATCATCG	18	55.03	50	3	2	78	6	2	AAGGCAAGAAGAGAGAAAGAA	21	55.23	38.1	2	0	78	CT	2	CTCTCTCTCTCTCTCTCT	18	2
1_1529931	CAGCAAGTTTGAAAGCAT	18	52.24	38.89	5	3	57	5	0	ATCATGTACCTGCTACTACCC	21	53.38	47.62	6	1	57	TA	2	TATATATATATATA	14	7
1_1531046	TCTGCAAGTATAAATGGTGGT	21	54.86	38.1	4	0	89	6	2	GTAATTCACCGCTTGCAC	18	55.1	50	4	2	89	TAC	3	TACTACTACTACTAC	15	3
1_1531114	GCGCAAAGTACATAAAACCAT	21	56.93	38.1	4	2	80	4	2	CTTTCTTAGTCCCAAGTCCAT	21	55.07	42.86	4	2	80	CT	2	CTCTCTCTCTCTCTCTCTCTCTCTCTCTCTCT	32	1
1_1532612	CAGCCCATGTATTTCATATTAC	22	54.01	36.36	5	3	99	5	0	CTTGTACACCAAATTCACACA	21	54.53	38.1	6	0	99	TC	2	TCTCTCTCTCTCTCTCTCTCTC	22	2
1_1533991	TGCACGAGTTCTACTTTCTGT	21	55.29	42.86	4	0	68	4	3	ACACCATATGCACTACGAAAT	21	54.73	38.1	6	2	68	GA	2	GAGAGAGAGAGAGAGAGAGAGA	22	10
1_1534070	CTGCCTTCCATAATTCGAC	19	55.74	47.37	4	2	77	8	1	ATCCATGGAAGGGAATAGTT	20	55.01	40	8	2	77	AT	2	ATATATATATATATATAT	18	6
1_1534111	GCTAAAGAAATTTAGGAGATTGA	23	54.08	30.43	6	1	82	6	3	CTTTCTTCTTGCTCTTCCTTT	21	54.85	38.1	2	0	82	AGG	3	AGGAGGAGGAGGAGG	15	3
1_1534496	ACGTCGTCACCAGAGAGATA	20	55.76	50	5	2	71	4	1	ATTGCGTCCCTTGGAGTT	18	58.07	50	3	0	71	AG	2	AGAGAGAGAGAGAGAGAGAGAGAGAGAGAG	30	1
1_1534676	TCCTATATGGACCAGGATAAA	21	53.84	38.1	6	1	86	5	1	AGAATTCCATTACGTTTGTGA	21	54.83	33.33	6	2	78	TA	2	TATATATATATATATATATA	20	1
1_1534845	CAGCTACATATGGGAAGTATCT	22	52.92	40.91	6	3	71	3	1	GTCATCAATGAGGTTCAAAGT	21	54.15	38.1	6	1	71	AG	2	AGAGAGAGAGAGAGAGAGAGAG	22	1
1_1535051	ACGAAACGGTATGGCCTTC	19	59.95	52.63	4	2	51	4	1	GTGAGGCGGTGGTTATGG	18	59.92	61.11	2	0	51	CT	2	CTCTCTCTCTCT	12	38
1_1536524	CTAGTGGCGCAAGTTAGC	18	54.76	55.56	4	3	72	3	0	ACGAAACGGTATGGCCTTC	19	59.95	52.63	4	2	72	GA	2	GAGAGAGAGAGA	12	38
1_1536769	GCGCAAAGTACATAAAACCAT	21	56.93	38.1	4	2	90	4	2	CTTTCTTAGTCCCAAGTCCAT	21	55.07	42.86	4	2	90	CT	2	CTCTCTCTCTCTCTCTCTCTCTCTCTCTCTCTCTCTCTCTCT	42	1
1_1536812	TGTGATGCCAGTCCTTTC	18	55.33	50	3	0	77	4	1	CCCCCACCGAAAACAAAT	18	60.55	50	2	2	77	AG	2	AGAGAGAGAGAGAGAGAGAGAGAGAGAGAG	30	8
1_1539136	TACTACCTGTGTGTGCGTGT	20	55.07	50	3	0	69	2	0	GCTCCTCTCTCTCTCTCTCTC	21	54.19	57.14	2	0	69	GT	2	GTGTGTGTGTGTGTGTGTGT	20	1
1_1539526	TTGGTTCCCTCAACACAG	18	55.25	50	3	1	81	4	1	TTTAAAATCAAGAGCATCCAC	21	54.65	33.33	6	2	81	TC	2	TCTCTCTCTCTCTCTCTCTCTCTCTCTCTC	30	1
1_153955	AAAGATAGGAGCATCTTCTCG	21	55.46	42.86	5	2	82	4	1	GAATATAAAAGCAAACAAAGACC	23	54.26	30.43	4	0	82	TC	2	TCTCTCTCTCTC	12	12
1_1539628	GCGCAAAGTACATAAAACCAT	21	56.93	38.1	4	2	90	4	2	CTTTCTTAGTCCCAAGTCCAT	21	55.07	42.86	4	2	90	CT	2	CTCTCTCTCTCTCTCTCTCTCTCTCTCTCTCTCTCTCTCTCT	42	7
1_1539693	AAAGTATCGCTTTCAGCATC	20	54.79	40	4	1	75	4	1	TGGAGTGGCCTAGTTTTCTAT	21	55.66	42.86	4	2	75	TA	2	TATATATATATATATA	16	12
1_1539853	GAGTCCAACTTTGACACTCAG	21	54.89	47.62	7	3	72	3	3	CCTAGCTTAATTCTCTCTCTGTG	23	54.55	43.48	4	1	72	AT	2	ATATATATATAT	12	3
1_1541175	ACGAAACGGTATGGCCTTC	19	59.95	52.63	4	2	51	4	1	GTGAGGCGGTGGTTATGG	18	59.92	61.11	2	0	51	CT	2	CTCTCTCTCTCT	12	38
1_1542892	GTGACCGTCCATCTATATCAA	21	55.02	42.86	5	2	78	7	2	GAAAGGGATTAGAATGGAAAA	21	55.07	33.33	4	0	78	AG	2	AGAGAGAGAGAG	12	2
1_154331	AGATCTCGGGCGAAACGAT	19	62.05	52.63	6	2	91	4	0	ACTGCTCCCCCTCACTGC	18	61.43	66.67	3	2	91	GGC	3	GGCGGCGGCGGCGGCGGCGGC	21	17
1_1543542	GTACCACACAAGAACCTGAAC	21	54.6	47.62	4	0	83	4	0	TATGGATGGCAGGAAATATAC	21	54.27	38.1	4	2	84	AT	2	ATATATATATATAT	14	7
1_1544455	CCTCTCTCCCTCCCTCTC	18	56.25	66.67	0	0	70	4	1	AATGGTGAGGACTAACAACG	20	55.16	45	4	2	70	CT	2	CTCTCTCTCTCTCTCTCTCTCTCTCT	26	6
1_1545030	GCACACACACGCACACAC	18	59.24	61.11	2	0	76	2	0	ATCAGGCAAAGGAGAAGAAT	20	55.53	40	2	2	76	AG	2	AGAGAGAGAGAG	12	16
1_1545212	CTCTTCCCTTCCCCACTC	18	57.09	61.11	1	0	67	6	2	AAGGCGAAGGACTAGAAGAA	20	55.93	45	4	0	67	TC	2	TCTCTCTCTCTCTCTCTCTCTCTC	24	1
1_1548498	CTCCCATTACCTTCCCTTC	19	56.07	52.63	2	0	68	8	3	TTTCATTCTAGGTCATGTGAGA	22	54.96	36.36	4	1	68	CA	2	CACACACACACACA	14	16
1_1548537	AGTCTCCTGGTCTTCCTCTC	20	54.95	55	3	0	63	7	3	GGTTTTAAGACCCGAAACTAT	21	54.28	38.1	8	2	63	TC	2	TCTCTCTCTCTCTCTCTC	18	5
1_1548687	CCTAACCCTAAGCTAAGAGCA	21	55.73	47.62	6	2	74	4	2	CCCCATCCTTCCTACCTC	18	56.83	61.11	2	0	74	GA	2	GAGAGAGAGAGAGAGAGAGAGAGAGAGA	28	2
1_1549696	GAAAACTTGGGGAGAGAGAA	20	56	45	3	0	64	5	1	AGAGGTTCGAGTTTGGATTTA	21	55.63	38.1	4	2	64	AG	2	AGAGAGAGAGAGAGAGAGAGAG	22	2
1_1550139	GAAACCGCTAACACCTTTC	19	54.93	47.37	4	2	84	3	2	CCTTATTAAACCTCAGAAGACG	22	55.04	40.91	5	2	84	TC	2	TCTCTCTCTCTCTCTCTCTC	20	11
1_1550354	CAAGGATTGGATTTTATAGGC	21	55.52	38.1	4	2	76	5	2	CTACCGCTTTCCAAAAGAT	19	54.63	42.11	5	2	76	AG	2	AGAGAGAGAGAGAGAGAGAGAGAGAGAGAGAGAG	34	11
1_1550576	TCTTGTACCTATGCCACCTTA	21	55.04	42.86	4	2	88	4	0	CGGGTCTAATTACATCTGC	19	53.22	47.37	6	3	88	CT	2	CTCTCTCTCTCTCTCTCTCTCTCTCTCTCTCT	32	1
1_1550890	CAAAAGGCAAATTCAATACAC	21	55.01	33.33	5	1	59	7	2	CTTGCTCTTTTCAGTTGGAT	20	54.66	40	2	2	59	AG	2	AGAGAGAGAGAGAG	14	23
1_1551336	CTATCATCGACAAGGGAGAT	20	54.18	45	4	2	95	6	3	TCCCTCCCTCTCTCACTC	18	54.99	61.11	1	0	95	GA	2	GAGAGAGAGAGAGA	14	1
1_1551950	TGTCACCTGACCATGTAGATT	21	55.42	42.86	6	2	72	4	0	GTCACCTCGTTCTTCTCTCTT	21	55.24	47.62	3	0	72	AG	2	AGAGAGAGAGAGAGAGAGAGAG	22	5
1_1552277	ATTGCGTCCCTTGGAGTT	18	58.07	50	3	0	69	4	2	GTCGTCACCAGAGAGATAGAA	21	54.47	47.62	3	0	69	TC	2	TCTCTCTCTCTCTCTCTCTCTCTCTCTCTC	30	2
1_1552390	CTTTCTTAGTCCCAAGTCCAT	21	55.07	42.86	4	2	90	4	2	GCGCAAAGTACATAAAACCAT	21	56.93	38.1	4	2	90	AG	2	AGAGAGAGAGAGAGAGAGAGAGAGAGAGAGAGAGAGAGAGAG	42	1
1_1553766	AGCGAGGTGGTGGATGAG	18	59.77	61.11	2	0	90	4	2	ATCGGCGACTCCCCCGATG	19	69.93	68.42	7	3	90	GCG	3	GCGGCGGCGGCGGCG	15	4
1_1553768	TCTGTTATCCTTTTGTTGCTC	21	54.7	38.1	2	0	85	4	0	AGGGGTTACCATCATCCTAT	20	54.89	45	5	2	85	AT	2	ATATATATATATATAT	16	4
1_1554049	TACGACTCCAAGAGAGAGACA	21	55.17	47.62	3	0	83	5	1	CTTCCCGTGGAACGGTTT	18	60.89	55.56	6	3	83	GA	2	GAGAGAGAGAGAGAGAGAGAGAGAGAGAGAGA	32	17
1_1554974	ATGGTGCTCTCCCTCGAC	18	58.69	61.11	4	2	90	4	0	GCTAACTCTTCCTTCGAAACT	21	54.72	42.86	6	1	90	TC	2	TCTCTCTCTCTCTCTC	16	20	PASS
1_1556862	AGCATGCTTGTGTGTGTG	18	54.75	50	8	0	89	4	2	AGTTCTGGGATCAATCACTCT	21	55.29	42.86	4	0	89	GA	2	GAGAGAGAGAGAGAGAGAGAGAGAGAGAGAGA	32	6
1_1557532	CTGCATCAAGAACATAATCTA	21	50.68	33.33	4	2	67	3	1	CATCCACATCAGGGTAGTAAG	21	54.69	47.62	3	0	67	TA	2	TATATATATATATA	14	9
1_1557567	TTAAAATGCATGTGTGTGTGT	21	55	33.33	6	0	76	4	0	TGAATGTTGGTGAGTTGAAAT	21	55.56	33.33	3	3	76	GA	2	GAGAGAGAGAGAGAGAGAGAGAGA	24	6
1_1557865	CCCGGGTAAGCTATAAGTCT	20	55.22	50	6	3	76	3	2	GTGAGGGAGGACGAAAAG	18	55.61	55.56	2	0	76	TC	2	TCTCTCTCTCTCTCTCTCTCTCTCTC	26	15
1_1558444	TGCTTCTCCTCTCCTCCT	18	54.91	55.56	2	0	72	3	2	CAAAACTCCTTTTGGATGTG	20	55.72	40	6	0	72	TC	2	TCTCTCTCTCTC	12	2
1_155859	CCTAATTGGTGAGCTTTCATA	21	54.7	38.1	4	2	78	5	3	CTTGATTAGAGACCCCACATT	21	55.75	42.86	2	1	78	TC	2	TCTCTCTCTCTC	12	38
1_1559656	CTTCCCTTCATACGTCATTC	20	54.71	45	4	0	58	3	3	GGCATCTAAACAAGCAAGAA	20	55.7	40	3	0	58	TC	2	TCTCTCTCTCTCTC	14	6
1_1561738	TCTATGCCTCCCCTACTACTC	21	55.18	52.38	3	0	78	4	0	CTTGATAGCTGATCCTTTTCC	21	55.71	42.86	6	0	78	CT	2	CTCTCTCTCTCTCT	14	1
1_1561830	GGTACCTCTTGGCTGTTAAAT	21	55.11	42.86	6	2	77	5	2	GTTGAACTGCTTGCGTAGAT	20	55.64	45	5	2	77	TG	2	TGTGTGTGTGTGTGTGTG	18	2
1_1562504	GTTTTCTTCGCCAATTCTTAG	21	55.92	38.1	4	3	69	2	1	TCTCCTTTTCTTTTCCTTACC	21	54.49	38.1	2	0	69	GA	2	GAGAGAGAGAGAGAGAGA	18	1
1_1562730	CAGCTTAAGGATAGAAATATCA	22	51.08	31.82	6	2	68	5	0	TTTAGTGTACTGCCTAAGCAAA	22	54.81	36.36	6	2	68	TC	2	TCTCTCTCTCTCTCTCTCTCTCTC	24	1
1_1563083	GCAATGGTGAGGACTAACAAC	21	57.19	47.62	4	2	67	5	0	CTCCCTCCCTCTCCCTCA	18	60.28	66.67	1	1	67	GA	2	GAGAGAGAGAGAGAGAGAGAGAGAGA	26	17
1_156324	CTGCCTTTTCCAATATTCATT	21	55.97	33.33	6	3	81	5	1	CAAAAGAACAGACTCAGAGCA	21	55.86	42.86	5	1	81	TA	2	TATATATATATATATATATATATA	24	4
1_1565121	CTAAAGATGTTACGGTGATGC	21	55.02	42.86	4	2	72	3	0	TTAAAACGTGTGTGTGTGTGT	21	54.98	38.1	4	0	86	TC	2	TCTCTCTCTCTCTCTCTCTCTCTC	24	5
1_156837	ATGTTCCTGGTGTCAACTAGA	21	54.69	42.86	4	3	76	4	2	TCAGCCAATACATAATAATCTCA	23	54.3	30.43	4	2	76	TG	2	TGTGTGTGTGTGTGTGTG	18	1
1_157161	TTGCTGTTTGGAGAAGAGAG	20	55.76	45	3	0	79	4	0	TGCTACAGTGAAGAGAAGTGG	21	55.72	47.62	5	0	79	GA	2	GAGAGAGAGAGAGAGA	16	14
1_1573157	CAATCCCGCGGTCATTCC	18	64.72	61.11	6	2	76	4	1	ACCGGCCAGGAGAAGAAG	18	60.34	61.11	4	0	76	GCCGGG	6	GCCGGGGCCGGGGCCGGGGCCGGGGCCGGG	30	22
1_1574294	CTGCCTTCCATAATTCGAC	19	55.74	47.37	4	2	77	8	1	ATCCATGGAAGGGAATAGTT	20	55.01	40	8	2	77	AT	2	ATATATATATATATATAT	18	1
1_157488	TATCTCCATGCCCCTTCT	18	55.48	50	4	0	74	4	0	CTAGAATTTTGCCCAACCTAT	21	55.21	38.1	4	2	74	CT	2	CTCTCTCTCTCTCTCTCT	18	1
1_1575922	AGCTCGAATGCAGGATATTA	20	55.17	40	4	3	94	4	1	TAGATAATGAACTGGGACGAT	21	53.86	38.1	4	2	94	TA	2	TATATATATATA	12	1
1_1580136	TGAATGTTGGTGAGTTGAAAT	21	55.56	33.33	3	3	76	4	0	TTAAAATGCATGTGTGTGTGT	21	55	33.33	6	0	76	CT	2	CTCTCTCTCTCTCTCTCTCTCTCT	24	3
1_1580624	ATTCTGGACCGTCAGATCAT	20	56.93	45	7	3	88	3	0	CTTCAGCCTCTACCCTTTC	19	54.12	52.63	3	0	88	AG	2	AGAGAGAGAGAGAGAG	16	1
1_15813	TGTGTGAGGTACATGGTAGTG	21	54.35	47.62	4	0	70	5	2	TACCAAAACTCAAACCATAGG	21	54.46	38.1	2	2	70	AT	2	ATATATATATATAT	14	38
1_1581635	ATCAATGGAAACGCACAT	18	54.64	38.89	4	2	53	4	1	TATATTGCAGTCAAGGAAGGA	21	55.08	38.1	4	0	53	TA	2	TATATATATATA	12	1
1_1581880	GCCACTGAGTTATTTATTTGG	21	54.16	38.1	5	1	94	4	3	AAAGGCAAAGAGAGAGTGAGT	21	55	42.86	2	1	94	CT	2	CTCTCTCTCTCTCTCTCT	18	1
1_1582810	TTTTGCTACTGGAGATATTGG	21	54.7	38.1	4	0	82	6	1	CAGTCCAGTGGTGGTCATA	19	55.12	52.63	5	2	82	CT	2	CTCTCTCTCTCTCT	14	2
1_1583001	CATCCATGCCCCTCTAAT	18	55.79	50	4	2	77	5	1	TGCCTAACTTTTTAAGCATGT	21	54.55	33.33	6	2	77	TC	2	TCTCTCTCTCTCTCTCTCTCTCTCTCTCTCTC	32	7
1_1584380	GAAGAAGAGGTCTTGATCCAT	21	54.92	42.86	6	2	70	5	3	AATGTCCTTCGACAAATCAA	20	55.64	35	4	0	70	GGA	3	GGAGGAGGAGGAGGA	15	2
1_1586948	AACAAAGTAAAGCGCATGTAA	21	55.43	33.33	4	2	74	6	0	GTACTTGGTAGGAACGTATGC	21	54.06	47.62	4	2	74	CT	2	CTCTCTCTCTCTCTCTCTCTCTCT	24	3
1_1587038	CTAGCCGTGTGAATTGCTA	19	55.06	47.37	4	3	85	5	3	CGACTGCTAAAAACCATATCA	21	55.6	38.1	4	1	85	GA	2	GAGAGAGAGAGAGAGAGAGAGAGAGAGAGAGAGAGA	36	1
1_1587857	CAAAAGAAAATATGACATGG	20	50.76	30	5	2	79	3	2	AAAATTCCAGCCTACCAGAC	20	55.89	45	4	1	79	AG	2	AGAGAGAGAGAGAGAGAGAGAG	22	7
1_1588066	AGCTCGTATAAACGCAATTC	20	54.85	40	6	2	81	3	1	CCCTCAGAGAGAGAGAGAGAG	21	55.03	57.14	5	0	67	TC	2	TCTCTCTCTCTC	12	4
1_1589000	TCTTGTACCTATGCCACCTTA	21	55.04	42.86	4	2	82	4	0	CGGGTCTAATTACATCTGC	19	53.22	47.37	6	3	82	CT	2	CTCTCTCTCTCTCTCTCTCTCTCTCT	26	1
1_1589731	CTCAAGGACCCCAACCTC	18	57.96	61.11	3	0	68	3	0	AAGTTTCAAGTCTTCCATTCC	21	55.03	38.1	5	0	68	TC	2	TCTCTCTCTCTCTC	14	22
1_1590453	GCCACTGAGTTATTTATTTGG	21	54.16	38.1	5	1	90	5	2	GCAAAGAGAGAGTGAGTGTGT	21	54.6	47.62	2	1	90	CT	2	CTCTCTCTCTCTCTCTCT	18	18
1_1590630	CAGCAGAGTAGACCTATTTTAT	22	50.16	36.36	4	2	93	4	0	GCTGTGAGTGTTTCTTGGTC	20	55.79	50	2	1	93	AG	2	AGAGAGAGAGAGAGAGAGAGAGAGAGAGAGAG	32	22	PASS
1_1590818	TTAAGATTCACGTGGGGTATT	21	56.17	38.1	6	2	85	5	3	GTGGTGCGCTTGTTGAAT	18	58.19	50	4	2	85	AG	2	AGAGAGAGAGAGAGAGAGAGAGAGAGAGAGAGAG	34	1
1_1590976	CAGCCCCTCTTTCCTTCC	18	59.73	61.11	2	0	77	4	2	ACAAATTGGAGCACTAAAGG	20	54.57	40	5	0	77	TC	2	TCTCTCTCTCTCTCTCTCTCTCTCTC	26	13
1_1592198	CAGCCAACTTGCCTTATC	18	54.27	50	7	0	84	8	3	AAGGCAAGAAGAGAGAAAGAA	21	55.23	38.1	2	0	84	CT	2	CTCTCTCTCTCTCTCTCTCT	20	2
1_1592266	CCATTTCTCTTGTCAACCTAC	21	53.95	42.86	5	0	83	5	0	ATCAAAAGACCTATGCACAAA	21	54.99	33.33	4	2	83	TTC	3	TTCTTCTTCTTCTTCTTCTTCTTCTTC	27	5
1_1593267	CAAGAGTACATGAACAGTGAGG	22	54.98	45.45	6	0	92	4	2	TTCAAAATTAACCAGCACTTC	21	54.73	33.33	4	1	92	TA	2	TATATATATATATATATATATA	22	5
1_1593731	GCCATGGTGGCTCTCTCT	18	58.86	61.11	6	0	73	6	3	GAAGGAGAGGGAGGGATA	18	53.96	55.56	2	2	73	TG	2	TGTGTGTGTGTGTG	14	5
1_1595269	GGGGATGATGAGGATGAT	18	55.29	50	3	3	57	3	0	GTATGATGGGGCATGGTG	18	58.03	55.56	4	1	57	GGC	3	GGCGGCGGCGGCGGCGGC	18	3
1_1595907	CAGCAGAGTAGACCTATTTTAT	22	50.16	36.36	4	2	81	4	0	GCTGTGAGTGTTTCTTGGTC	20	55.79	50	2	1	81	AG	2	AGAGAGAGAGAGAGAGAGAG	20	3
1_1596244	CACAAATATTATCCCCAACG	20	55.48	40	6	2	90	3	0	CAACTCTACAGTATCCCTCCA	21	54.39	47.62	6	0	90	AT	2	ATATATATATATATATATATATATAT	26	2
1_1596257	CAGTCCAGTGGTGGTCATA	19	55.12	52.63	5	2	80	6	1	TTGCTACTGGAGATATTGGTC	21	54.49	42.86	4	1	80	AG	2	AGAGAGAGAGAGAG	14	1
1_1596872	TGCAGCCACTGAGTTATTTAT	21	55.18	38.1	5	2	78	4	1	TGTGTATGTCAGACAGAGAGAGA	23	55.1	43.48	7	3	78	CT	2	CTCTCTCTCTCTCTCTCT	18	6
1_159792	ATTGGAAACAAGATGCTGAA	20	55.8	35	3	1	80	4	3	CAAAAATGCACCATTAACTTC	21	55.01	33.33	5	1	80	GGT	3	GGTGGTGGTGGTGGTGGTGGT	21	23	PASS
1_1598030	TTGGGGTTCCTTTTGACT	18	55.44	44.44	2	1	67	4	1	CCAGGATAGAAGCCATTTATT	21	55.13	38.1	5	3	67	GA	2	GAGAGAGAGAGAGAGAGAGAGA	22	4
1_1598739	TATACCAAGTAGCAAGCAAGC	21	55.11	42.86	4	2	81	4	2	CACTGTTATCTATCTTTGCAC	21	50.12	38.1	4	2	81	GA	2	GAGAGAGAGAGAGAGAGAGAGAGAGAGAGAGAGA	34	14
1_1600017	TGAATGTTGGTGAGTTGAAAT	21	55.56	33.33	3	3	76	4	0	TTAAAATGCATGTGTGTGTGT	21	55	33.33	6	0	76	CT	2	CTCTCTCTCTCTCTCTCTCTCTCT	24	15
1_1601342	CGGAATAGATGGAGAAAGAA	20	54.53	40	2	0	81	5	2	CTATTTTGTCACAACCCTCCT	21	55.83	42.86	7	0	81	AG	2	AGAGAGAGAGAGAGAGAGAGAGAGAGAGAGAG	32	1
1_1601997	GCCATGGTGGCTCTCTCT	18	58.86	61.11	6	0	75	6	3	GAAGGAGAGGGAGGGATA	18	53.96	55.56	2	2	75	TG	2	TGTGTGTGTGTGTG	14	2
1_1602631	CATCCATGCCCCTCTAAT	18	55.79	50	4	2	77	5	1	TGCCTAACTTTTTAAGCATGT	21	54.55	33.33	6	2	77	TC	2	TCTCTCTCTCTCTCTCTCTCTCTCTCTCTCTC	32	1
1_1603454	TAACGCCTCCCCTCTCCAT	19	61.9	57.89	2	2	83	8	3	TAAGAGGGGTGGGGAAAA	18	57.91	50	2	0	83	CT	2	CTCTCTCTCTCTCTCTCTCTCTCTCTCTCTCT	32	13
1_1604672	CAAGAGTACATGAACAGTGAGG	22	54.98	45.45	6	0	90	4	2	TTCAAAATTAACCAGCACTTC	21	54.73	33.33	4	1	90	TA	2	TATATATATATATATATATA	20	38	PASS
1_1605095	CCCTTTCATCCTTCATGC	18	56.47	50	4	2	81	3	0	TTAGATTTGTGCCTAACCTTTT	22	55.05	31.82	4	0	81	TC	2	TCTCTCTCTCTCTCTC	16	7
1_1605863	TATTCCACACCTCCCTCTAAT	21	55.27	42.86	3	2	62	5	1	TGCCAAACTTTTTAGATATGG	21	54.72	33.33	5	2	62	CT	2	CTCTCTCTCTCTCT	14	3
1_1607165	CTACAACGAATCGACCTCTC	20	54.94	50	5	0	66	4	1	AGAACAAGTTTCGAGGAAGAA	21	55.83	38.1	4	0	66	TC	2	TCTCTCTCTCTC	12	1
1_1607790	CTGCCATGAAGAAAACAATC	20	55.8	40	4	0	92	5	2	TCTCCATCGTCTCAATTCTTA	21	55.03	38.1	4	2	92	AG	2	AGAGAGAGAGAGAGAGAGAGAGAGAGAGAGAGAGAGAG	38	11
1_1608399	TCTTCTATTCCTCCCTCCTTA	21	54.82	42.86	2	2	70	2	1	ATGATGTGTGTGTGTGTGTGT	21	55.35	42.86	3	0	70	TC	2	TCTCTCTCTCTCTCTCTC	18	12
1_1608540	GGCCAGACACAAATGCTA	18	55.56	50	4	2	85	3	1	ACAAGAGAGAGGCGCTTG	18	56.72	55.56	4	3	85	CT	2	CTCTCTCTCTCTCTCTCTCTCTCTCTCTCTCTCTCTCT	38	5
1_1608844	TTGAAGAGAAAGTCGTACTCG	21	54.94	42.86	5	3	92	4	0	TTCAGACATTGAGACATCCAT	21	55.48	38.1	3	3	92	GT	2	GTGTGTGTGTGTGTGTGTGT	20	1
1_1608960	AGGAGGTTCAGTTTGTTCTCT	21	54.67	42.86	3	0	79	3	1	CCACCATTCTGCTAAAAA	18	52.08	38.89	2	0	79	TC	2	TCTCTCTCTCTCTCTCTCTCTCTC	24	5
1_1610179	GCAGCCACCAGTCTCTTG	18	57.97	61.11	3	3	75	5	3	AGAGAGCAGGGGAGAGAAT	19	55.51	52.63	2	2	75	CT	2	CTCTCTCTCTCT	12	2
1_1610502	CAGCAGAGTAGACCTATTTTAT	22	50.16	36.36	4	2	81	4	0	GCTGTGAGTGTTTCTTGGTC	20	55.79	50	2	1	81	AG	2	AGAGAGAGAGAGAGAGAGAG	20	3
1_1610968	CAGCTAGGAGAAGCTACACAC	21	54.54	52.38	4	2	74	6	2	TGTCAGCTTGTATCCACCTAT	21	54.84	42.86	4	2	74	AG	2	AGAGAGAGAGAGAG	14	1
1_1612300	CTGCCCTTCTTTCTCTATATGT	22	54.57	40.91	4	2	93	2	0	CTCACCTTCTCTCCTTCTCTC	21	54.87	52.38	1	0	93	CT	2	CTCTCTCTCTCTCTCTCTCTCTCTCTCT	28	7
1_1612444	CAGCCACGATCAACTAATATG	21	55.88	42.86	4	2	88	3	1	GCATGCACACACTCACAC	18	55.03	55.56	6	0	88	CT	2	CTCTCTCTCTCTCTCTCTCTCTCTCTCTCTCTCT	34	2
1_1615397	GAGTGGGGTCCGTCTAGC	18	58.16	66.67	4	2	83	5	1	GTGAGCTCAGAGGAGTTGTG	20	55.99	55	8	0	83	GA	2	GAGAGAGAGAGAGAGAGA	18	10
1_1615722	ATGTTCCTGGTGTCAACTAGA	21	54.69	42.86	4	3	79	4	1	TGGCTACAGCCAATACATAAT	21	55	38.1	8	3	79	TG	2	TGTGTGTGTGTGTGTG	16	1
1_1616098	CTGCATTCTCTCTCAAAAA	19	51.41	36.84	4	1	89	4	3	TTTATTGCCTCTTTCTTTGC	20	54.95	35	2	2	89	TC	2	TCTCTCTCTCTCTCTCTCTCTCTCTCTC	28	4
1_1617045	GCGCCTACTCAAATACAGAT	20	54.66	45	4	2	67	4	0	AATCCTGGCTTTCCTCAC	18	55.06	50	5	0	67	AT	2	ATATATATATATAT	14	6
1_1617055	AGCTCTACCCTCCTTTGAAT	20	54.72	45	4	2	70	5	0	CTTGGCTACAGCCACCAC	18	57.75	61.11	8	0	70	GA	2	GAGAGAGAGAGAGAGAGAGAGAGAGA	26	1
1_1617057	TTAAGACCGGTCAATCAGAC	20	55.2	45	8	2	83	4	3	ATCGTTTCTCTTCCTTACGTC	21	55.22	42.86	4	2	83	CT	2	CTCTCTCTCTCTCTCTCTCTCTCTCTCTCTCT	32	5
1_161816	TTGCTGTTGAACCTGGAC	18	55.43	50	5	1	89	4	2	TCAATTCCAAGATGTATCACC	21	54.98	38.1	4	2	89	TA	2	TATATATATATATA	14	16
1_1621271	TTAAATCTGACCCTCACTGG	20	55.22	45	4	1	73	5	1	GGGCTGATTGGCATTTTC	18	59	50	3	0	73	GA	2	GAGAGAGAGAGAGAGAGAGAGA	22	1
1_1622110	TTCAAGATATCAAGGGTTCAA	21	54.89	33.33	6	3	77	5	2	CGATCTCTGCATGCTGTT	18	55.75	50	6	2	77	AT	2	ATATATATATATAT	14	1
1_1622205	GTATGATTGCCAACAAAAAGA	21	55.4	33.33	5	0	83	3	0	TCAAGAAAACAAGAGGAATGA	21	55.08	33.33	3	1	86	AG	2	AGAGAGAGAGAGAGAGAGAG	20	3
1_1624610	ATTTCCCACCACCACGAG	18	59.31	55.56	2	2	66	5	3	ATCGGTAGTTTCCTCTTGGAC	21	57.27	47.62	3	1	66	GA	2	GAGAGAGAGAGAGAGAGA	18	31
1_1625033	CTTCCATGCCCCCTCAAAT	19	62.13	52.63	4	2	66	6	1	CATTGGCACATGAAAGAAG	19	55.1	42.11	5	0	66	TC	2	TCTCTCTCTCTCTCTCTCTCTCTCTCTC	28	3
1_16257	AAAGGGTATAGATGCGACAA	20	54.93	40	4	0	87	2	0	CACAGAAAAACAGAGAGAATGA	22	54.75	36.36	2	1	64	TC	2	TCTCTCTCTCTCTCTCTCTC	20	6
1_1625727	CTACTACCTGTGCGTGCGTGT	21	61.34	57.14	3	0	66	2	0	GCTCCTCTCTCTCTCTCTCTC	21	54.19	57.14	2	0	70	GT	2	GTGTGTGTGTGTGT	14	1
1_1627196	GAACACCATTAGCCCATTT	19	54.98	42.11	2	0	74	4	0	AACCCTAACCCTAGAACTCCT	21	55.19	47.62	4	3	74	CT	2	CTCTCTCTCTCTCTCT	16	2
1_1628696	CTTGCTCTACTGACAACCCTA	21	54.81	47.62	3	2	81	3	0	CATCACTGACCTCTTACACCA	21	56.14	47.62	5	0	81	AG	2	AGAGAGAGAGAGAGAGAGAGAGAGAG	26	1
1_1630257	CATGGTGGCTCTCTCTCT	18	53.43	55.56	4	0	82	7	3	AGAGGAGGGAGAGGAAGG	18	55.78	61.11	0	0	82	TG	2	TGTGTGTGTGTGTGTGTGTGTGTGTGTG	28	8
1_1631224	TGTTTGCTTATACGAAGTCTTT	22	53.78	31.82	5	3	75	5	1	ACGTAAACATATTGAGCTTTGA	22	54.41	31.82	4	1	75	TA	2	TATATATATATATATATATATATATA	26	4
1_1633043	AATGCATCACAAGGACATAAT	21	54.6	33.33	6	3	80	6	3	TGACGTACTAAAGGTTTATGTTT	23	52.84	30.43	6	2	80	AT	2	ATATATATATATATATAT	18	7
1_1633955	CTCCTCCATGCCATCTTT	18	56.02	50	5	0	66	4	1	ACTAAAGCCCAACTTTCCTTA	21	55.02	38.1	4	2	66	CT	2	CTCTCTCTCTCT	12	10
1_1634653	TTCAAGATATCAAGGGTTCAA	21	54.89	33.33	6	3	83	6	1	CGATCTTGGCTACTGCAT	18	54.74	50	4	2	83	AT	2	ATATATATATATAT	14	1
1_1635915	AATCCTGGCTTTCCTCAC	18	55.06	50	5	0	67	4	0	GCGCCTACTCAAATACAGAT	20	54.66	45	4	2	67	TA	2	TATATATATATATA	14	5
1_1638946	CTCAAGGACCCCAACCTC	18	57.96	61.11	3	0	76	3	0	AAGTTTCAAGTCTTCCATTCC	21	55.03	38.1	5	0	76	TC	2	TCTCTCTCTCTCTCTCTCTCTC	22	36
1_1639057	CAGCTCTGTGAATGGTTGA	19	55.64	47.37	4	1	72	3	0	AATTTTGTGTGTGTGTGTGTG	21	55.24	38.1	4	0	82	TC	2	TCTCTCTCTCTCTCTCTCTCTC	22	11
1_1640544	CGAGACGAAGGAAGGAGAT	19	56.95	52.63	2	2	75	5	3	CATCAGCCCTCCCTCAAT	18	58.53	55.56	2	2	75	GAG	3	GAGGAGGAGGAGGAGGAG	18	20
1_164172	GGGGGAGGGAGAAGGAAA	18	61.31	61.11	0	0	67	8	3	CTCCTCTCCCCTCTTCTT	18	53.27	55.56	0	0	67	GA	2	GAGAGAGAGAGAGA	14	22
1_16420	AATCCTTTCTCCATCTCCTC	20	54.83	45	2	0	68	8	3	CCCTCAGAAATGGAGAGATAC	21	55.39	47.62	3	0	68	CCT	3	CCTCCTCCTCCTCCT	15	38
1_1642842	CCTCCCTACCACCTTTCC	18	56.9	61.11	2	0	81	4	0	GGAGCTCCACCCTTCTTA	18	55.25	55.56	8	2	81	CT	2	CTCTCTCTCTCTCTCTCTCTCTCTCTCT	28	5
1_164299	TTAACTTTCCAAATGAACGTG	21	55.49	33.33	4	2	80	4	1	CGACACACGCCGAATCTT	18	60.84	55.56	3	2	80	TA	2	TATATATATATATATA	16	26	PASS
1_1645582	TTTCCACCGTTCTGTGAC	18	55.24	50	4	3	90	6	1	ACACAGAGTGAGTTTAGAGTGTG	23	53.77	43.48	4	2	90	CT	2	CTCTCTCTCTCTCTCTCTCTCTCTCTCTCT	30	3
1_164664	CTGCTCCTCCTCCTCGTC	18	58.55	66.67	2	1	96	6	2	GAGTGAAACGAGGCAGATAC	20	54.92	50	2	0	96	GTG	3	GTGGTGGTGGTGGTG	15	38	PASS
1_164945	GCGGCAAAGAGTGACAGT	18	57.43	55.56	3	3	60	5	3	CATCTCTCTCTCGCTGACA	19	54.91	52.63	3	3	60	GA	2	GAGAGAGAGAGAGAGAGA	18	20
1_1660273	CAGTTCACAATAACACCGACT	21	55.25	42.86	3	1	76	5	0	GTGTTCAGCCTCCAACTTT	19	55.25	47.37	3	2	76	TCT	3	TCTTCTTCTTCTTCTTCT	18	1
1_166156	CTTTTTGGGTTCCATCTGT	19	55.02	42.11	3	0	63	2	0	TTTGTCTCGTTTTAGCACTTC	21	54.95	38.1	2	1	63	TA	2	TATATATATATA	12	34
1_1661865	AGCTCTACCCTCCTTTGAAT	20	54.72	45	4	2	74	4	0	TACGTGTTCAGCCACCAC	18	56.38	55.56	4	2	74	GA	2	GAGAGAGAGAGAGAGAGAGAGAGAGAGAGA	30	1
1_1665	AATCCACCCCATTGTACTTAG	21	55.63	42.86	4	3	68	4	3	TGATTATAGTATGCATGTGTGTG	23	53.85	34.78	6	0	68	AC	2	ACACACACACACACACAC	18	31
1_16678	GCTATCAATTCGGTCATCC	19	55.48	47.37	4	1	63	5	0	GTGACTGATTCGCCGTTC	18	57.64	55.56	3	1	63	CCT	3	CCTCCTCCTCCTCCT	15	37
1_167006	ATTTCCCACCACCACGAG	18	59.31	55.56	2	2	66	5	0	AGTTTCCTCTTGGACACCA	19	55.53	47.37	4	3	66	GA	2	GAGAGAGAGAGAGAGAGAGAGAGA	24	32
1_1673928	CTAGGATGTCTCTGCATGTGT	21	55.33	47.62	4	0	74	3	2	ACTCCCTTCGTGAGCTAATAC	21	55.25	47.62	4	1	74	GA	2	GAGAGAGAGAGAGAGAGAGAGA	22	24
1_1674182	ATGGTGCATGTTGTTGTGTA	20	55.73	40	4	2	65	4	1	CAGGCAGATAAGTCAGAGAAA	21	54.85	42.86	3	0	65	AT	2	ATATATATATATATATATAT	20	17
1_1674503	TCACAGTGAGTGAGTGAGTGA	21	55.13	47.62	7	1	74	4	0	GCAAGTTGTGTCCTTTGG	18	54.96	50	5	1	77	GA	2	GAGAGAGAGAGAGAGAGAGAGAGA	24	32
1_168806	CGGCTAGAGGAGGAAGAG	18	55.16	61.11	4	0	76	3	1	AGACAGAGAGAGAGCAAAAGC	21	55.73	47.62	2	2	76	GGA	3	GGAGGAGGAGGAGGA	15	37
1_169232	CCTGGAATCAACCATAATCTA	21	54.29	38.1	3	2	74	3	1	TCTCCTCGCTATCACAACTT	20	55.11	45	3	3	74	AG	2	AGAGAGAGAGAGAGAG	16	14
1_169311	CTCCTCTATTTCGAGGACTG	20	54.15	50	8	2	72	5	1	AAAAAGAAAGGGGCGAAG	18	57.01	44.44	2	0	72	CT	2	CTCTCTCTCTCTCT	14	35
1_170768	CAACCGTTCTTACCATTCTTA	21	54.62	38.1	5	2	81	3	2	TCTGCAAATATTGAAACCAAG	21	55.57	33.33	6	0	81	GA	2	GAGAGAGAGAGA	12	37	PASS
1_170850	GCAATAAACCTTGTTGAAAGA	21	54.73	33.33	5	2	76	7	2	TGTTGATCAAGCTTTTCCTTA	21	55.29	33.33	8	2	76	GA	2	GAGAGAGAGAGAGAGA	16	38
1_171252	CTTTCGCCAATAGACTAGACC	21	55.81	47.62	5	2	75	4	1	GGTAGTGGTGCTTAGGAGTTT	21	55.17	47.62	3	0	75	CTA	3	CTACTACTACTACTA	15	38
1_171406	CTCTCGCCATCAACACAA	18	56.64	50	2	0	57	3	1	CGATCTCCTCTCTCTCTCTCT	21	54.51	52.38	4	0	70	AC	2	ACACACACACACAC	14	28
1_1721498	CCTCCCTACCACCTTTCC	18	56.9	61.11	2	0	80	3	1	GAGCTCCACCCTTCTTAG	18	52.28	55.56	6	3	80	CT	2	CTCTCTCTCTCTCTCTCTCTCTCTCTCT	28	1
1_1727360	AGCTCTGTCCCAAAACAAG	19	55.44	47.37	4	0	86	4	2	TCAAAGAGACTGTGTGAGAAA	21	53.48	38.1	7	1	86	TC	2	TCTCTCTCTCTCTCTCTCTCTCTCTCTCTCTCTCTCTCTC	40	2
1_173178	AACATCAAACAAGGGAAAAAG	21	55.94	33.33	2	0	70	3	0	TCGAAAATTATGACTGGAATG	21	55.33	33.33	4	0	70	CT	2	CTCTCTCTCTCTCTCT	16	31
1_173391	GCAAACCCTACTAACTAGAATCA	23	54.69	39.13	5	1	73	6	1	TTTCTAGGTTCTCCCCTACTT	21	53.98	42.86	4	0	73	CT	2	CTCTCTCTCTCTCT	14	9
1_1734695	CTAGGATGTCTCTGCATGTGT	21	55.33	47.62	4	0	74	3	2	ACTCCCTTCGTGAGCTAATAC	21	55.25	47.62	4	1	74	GA	2	GAGAGAGAGAGAGAGAGAGAGA	22	3
1_174008	TGCAAATTAGTAACCCCAGAT	21	56.32	38.1	5	2	77	4	1	GGTTTGGATCACTTGACAGTA	21	55.13	42.86	4	2	77	AG	2	AGAGAGAGAGAGAGAGAG	18	16
1_1747727	CAGCAAAAGTAGCACCAGTAG	21	55.5	47.62	2	1	87	6	3	GCTGCTATTTGTTAATCTTGG	21	54.47	38.1	4	0	87	CT	2	CTCTCTCTCTCTCTCTCTCTCTCT	24	1
1_1753218	AGCTCTGTCCCAAAACAAG	19	55.44	47.37	4	0	84	4	2	TCAAAGAGACTGTGTGAGAAA	21	53.48	38.1	7	1	84	TC	2	TCTCTCTCTCTCTCTCTCTCTCTCTCTCTCTCTCTCTC	38	3
1_175882	GAAAGTGGATTTATTTGACGA	21	54.49	33.33	3	1	75	4	1	AACAATCTGGTGGTATCTGTG	21	55	42.86	3	0	75	GGT	3	GGTGGTGGTGGTGGT	15	38
1_1762886	ATACCGACAATGGGGAGCTG	20	62.19	55	4	2	78	3	0	AGGAGAGGAGGCTTGAAA	18	54.94	50	3	2	64	GA	2	GAGAGAGAGAGAGAGAGAGAGAGA	24	3
1_176495	TATGCTCTTGTTTGCGATAAT	21	55.27	33.33	3	3	72	4	0	CCAAAATAAAACTTCTTGCTG	21	54.53	33.33	3	1	72	AG	2	AGAGAGAGAGAG	12	27
1_177066	GAAGAGAGGAAGATCGAGAGA	21	55.38	47.62	4	0	67	4	3	CTCCGTGGCTCCACCCATC	19	66.33	68.42	6	2	67	GA	2	GAGAGAGAGAGA	12	38
1_177708	GTAGAAGTGGAGCGATTTTTG	21	56.68	42.86	2	0	63	4	1	AATCTCCGTCCCTTGAAAT	19	56.07	42.11	3	2	63	GA	2	GAGAGAGAGAGAGA	14	26
1_178461	AGGAGCTAAAAGAAGGTCGT	20	54.96	45	4	1	93	5	1	GCGTACGTGAACCTTGTC	18	54.99	55.56	6	1	93	GAC	3	GACGACGACGACGACGAC	18	39	PASS
1_1785	ATTTAATGCGCACGCACAG	19	60.82	47.37	6	2	82	3	0	CTTTTGGTACAATCAAGGGTA	21	54.46	38.1	4	2	82	TA	2	TATATATATATATA	14	22	PASS
1_178662	CCAGAGTTTTCGTTTTGTTTT	21	56.16	33.33	2	0	88	4	0	TTTGAACAGCCACACTCC	18	55.43	50	3	0	88	TG	2	TGTGTGTGTGTGTGTG	16	25	PASS
1_1786945	CCTCCCTACCACCTTTCC	18	56.9	61.11	2	0	79	4	0	GGAGCTCCACCCTTCTTA	18	55.25	55.56	8	2	79	CT	2	CTCTCTCTCTCTCTCTCTCTCTCTCT	26	6
1_179031	CACATCACCATTTCATTTCTT	21	55.06	33.33	2	0	78	4	1	AGACCTTCCTTGTGACCTG	19	55.07	52.63	3	1	78	GA	2	GAGAGAGAGAGAGAGA	16	38
1_1791417	GGTCGCCAGTAACTCTCTC	19	54.89	57.89	5	0	71	5	1	GACCCAGAAAGCTTCTAAAAC	21	54.96	42.86	6	2	71	TC	2	TCTCTCTCTCTCTCTCTC	18	4
1_17926	GCTTTTCCACCGTTCTGT	18	56.17	50	3	2	84	4	3	GAAAGAAAGAAAGAGATGAGAGA	23	53.96	34.78	2	0	84	CT	2	CTCTCTCTCTCTCTCTCTCT	20	38	PASS
1_1793157	CAAGGGGCGCGCTTCAAC	18	67.43	66.67	6	1	85	4	1	ATTCGGGCACCGCGAGGAT	19	69.34	63.16	4	2	85	GC	2	GCGCGCGCGCGC	12	3
1_1796351	GCAATGGTGAGGACTAACAAC	21	57.19	47.62	4	2	70	4	0	CCTCTCTCCCTCCCTCTC	18	56.25	66.67	0	0	70	GA	2	GAGAGAGAGAGAGAGAGAGAGAGA	24	1
1_1796352	CCTCTCTCCCTCCCTCTC	18	56.25	66.67	0	0	68	4	1	AATGGTGAGGACTAACAACG	20	55.16	45	4	2	68	CT	2	CTCTCTCTCTCTCTCTCTCTCTCT	24	5
1_1797524	GTAGGACTCATGGAGGAAAAG	21	55.47	47.62	4	0	86	3	0	TTTGTTCAACAGAAATGGAAG	21	55.45	33.33	7	0	86	CT	2	CTCTCTCTCTCTCTCTCTCTCTCTCT	26	8
1_1797861	GTCTCAGGTGTTTGTTGCTC	20	55.79	50	3	0	73	3	2	ATCTATTAATTCTGCCCATGA	21	53.98	33.33	6	2	73	CT	2	CTCTCTCTCTCTCTCTCTCTCTCTCTCT	28	1
1_1798455	TGCACCTTCTTCTTCTTCG	19	56.67	47.37	4	2	81	3	2	TGGTTATCAATCTTTTGGAA	20	53.25	30	3	2	81	TCT	3	TCTTCTTCTTCTTCTTCTTCTTCTTCTTCTTCTTCTTCT	39	6
1_1799552	ACCATTAATTGCTTGCTTGT	20	55	35	6	0	76	4	3	CATGGATGGATTGAAAGAAG	20	55.56	40	4	0	77	TCT	3	TCTTCTTCTTCTTCTTCT	18	28
1_18	AGCTCGATGTCGCCTAATA	19	56.11	47.37	4	3	73	4	0	CTTCCGGTACTATCGCTTG	19	56.03	52.63	5	2	73	GA	2	GAGAGAGAGAGAGAGA	16	20
1_1800068	TAGAACCCAAAACTTGAGGAT	21	55.47	38.1	3	3	77	4	2	CATTTTTACCGTGTGCTTAAT	21	54.67	33.33	4	2	77	TA	2	TATATATATATATATATATATA	22	3
1_180306	CAGCCCTCTGATAGTCACC	19	55.66	57.89	4	1	83	6	2	ACTGACATTGCAGAGAGAGAA	21	55.15	42.86	5	0	83	TC	2	TCTCTCTCTCTCTC	14	7
1_1807568	CTGCCATCCCTTCATATC	18	53.7	50	4	2	73	5	2	CAACTTTTGGCATGTAGAAGA	21	55.64	38.1	4	2	73	CT	2	CTCTCTCTCTCTCT	14	5
1_18138	GCAAACCCTACTAACTAGAATCA	23	54.69	39.13	5	1	73	6	1	TTTCTAGGTTCTCCCCTACTT	21	53.98	42.86	4	0	73	CT	2	CTCTCTCTCTCTCT	14	2
1_181502	GATAGAGAGGAGGGGAGAAAC	21	56.02	52.38	2	0	62	6	3	TTTCTATTTCCCTCCCATGT	20	56.07	40	4	2	62	AG	2	AGAGAGAGAGAG	12	25
1_1816044	CTCTTCTCTTCCTTTCCCTCT	21	55.98	47.62	0	0	63	4	0	ACCAAGGCTACCAATCCT	18	54.5	50	3	2	63	TC	2	TCTCTCTCTCTCTCTCTCTC	20	5
1_1819540	AGAATGACACGACCAATCAG	20	56.03	45	3	1	90	5	3	TATTGGATCTGCTGCTGTTAT	21	55.1	38.1	4	2	90	AAC	3	AACAACAACAACAAC	15	1
1_1835133	CTAATCGGCATAAATTTCCAT	21	55.92	33.33	6	2	81	4	2	GATACTGATCACAAGGTTTGC	21	54.79	42.86	6	2	74	CT	2	CTCTCTCTCTCTCTCTCT	18	1
1_1845292	CAGCCAATACATAATAATCTCA	22	52.36	31.82	4	2	75	4	2	ATGTTCCTGGTGTCAACTAGA	21	54.69	42.86	4	3	75	AC	2	ACACACACACACACACAC	18	1
1_1845944	TTTCCACCGTTCTGTGAC	18	55.24	50	4	3	80	6	1	ACACAGAGTGAGTTTAGAGTGTG	23	53.77	43.48	4	2	80	CT	2	CTCTCTCTCTCTCTCTCTCT	20	4
1_184906	TAAAACCACTCCACCCTCTAT	21	55.35	42.86	2	2	78	5	0	CTCTGCTTTTTCCTACCC	18	52.39	50	2	0	78	TC	2	TCTCTCTCTCTCTCTCTCTCTC	22	31
1_1849574	TGTGATGCCAGTCCTTTC	18	55.33	50	3	0	79	4	1	CCCCCACCGAAAACAAAT	18	60.55	50	2	2	79	AG	2	AGAGAGAGAGAGAGAGAGAGAGAGAGAGAGAG	32	10
1_184989	TCCTTTCTCGCTGATTTCT	19	55.14	42.11	2	0	82	4	1	GTGCAAGGTGACAAGACC	18	54.73	55.56	4	0	82	GA	2	GAGAGAGAGAGA	12	5
1_1852581	GCGTGGATGGTAATAGAAAAT	21	55.84	38.1	3	2	92	5	3	TCAGAAGAAAGTTATTTTGGAG	22	53.24	31.82	6	0	92	CTT	3	CTTCTTCTTCTTCTTCTT	18	3
1_1855108	TAATCCTTTTCCCAACCTAGT	21	54.64	38.1	4	2	65	4	2	CATGCCTCCCCTACTACTC	19	54.7	57.89	4	0	65	AG	2	AGAGAGAGAGAG	12	6
1_18574	CTGCCTTCCATAATTCGAC	19	55.74	47.37	4	2	79	8	1	ATCCATGGAAGGGAATAGTT	20	55.01	40	8	2	79	AT	2	ATATATATATATATATATAT	20	15
1_1859527	CCTCGTACCCTCGTATAAAAT	21	55.09	42.86	4	2	76	5	2	TTTTTCACCGAAGGAAATC	19	55.25	36.84	4	2	76	AG	2	AGAGAGAGAGAGAG	14	7
1_1859818	CACCAGAGAAGAAGCCTCTAA	21	56.44	47.62	6	2	72	3	1	GTTCACCACCGTTCAGTAAAT	21	56.59	42.86	3	2	72	GGCAT	5	GGCATGGCATGGCATGGCATGGCAT	25	29
1_1863107	AGGCGATCAGTTAGAGAAAAC	21	55.37	42.86	4	0	84	4	0	CACAGAGAAACAGAGACATAACA	23	54.72	39.13	2	0	84	TC	2	TCTCTCTCTCTCTCTCTCTCTCTCTC	26	4
1_18633	AGCCACCGCTACTGTCTC	18	56.4	61.11	3	1	83	4	3	ATGAACCAGAGAGGAAGAGAG	21	55.17	47.62	2	0	62	CT	2	CTCTCTCTCTCTCT	14	38
1_1864168	CCATTCTAGATATCCCACACC	21	55.96	47.62	6	0	91	4	0	GATCTTCTTCTCAGATTTATACC	23	50.97	34.78	5	2	91	CT	2	CTCTCTCTCTCTCTCTCT	18	2
1_186437	ATACCGACAATGGGGAGCTG	20	62.19	55	4	2	84	3	0	AGGAGAGGAGGCTTGAAA	18	54.94	50	3	2	70	GA	2	GAGAGAGAGAGAGAGAGAGAGAGAGA	26	12
1_186569	AGGTTGAGGATGGCTAATAAT	21	54.58	38.1	3	3	84	3	2	ATCGATCATGGATGAGAATC	20	54.75	40	7	3	84	AG	2	AGAGAGAGAGAGAG	14	38	PASS
1_186922	ATCCCTCCTCCCCTCGACT	19	62.31	63.16	4	1	79	3	1	TTTGGGTACAAACAGACAGAT	21	54.72	38.1	4	2	79	CT	2	CTCTCTCTCTCTCTCTCTCTCTCTCTCTCT	30	2
1_1873561	ATGTTCCTGGTGTCAACTAGA	21	54.69	42.86	4	3	85	3	1	TCTCATAAGTCAGCCAATACA	21	53.5	38.1	4	0	85	TG	2	TGTGTGTGTGTGTGTGTG	18	1
1_1873587	CACCATACTCATCTCCATGC	20	56.44	50	4	2	79	4	1	AATCCTTTTCCCAACCTAGTA	21	54.64	38.1	4	3	79	CT	2	CTCTCTCTCTCT	12	10
1_1874264	CTCCCAGGCCTCTCCTCA	18	61.5	66.67	6	1	73	3	1	TCTCATAAGTCTGCTGTTTGG	21	55.64	42.86	4	0	63	TC	2	TCTCTCTCTCTC	12	1
1_1875916	CAGCAAAAGTAGCACCAGTAG	21	55.5	47.62	2	1	94	6	3	TCGCTGATCTGCTATTTGTTA	21	56.32	38.1	6	2	94	CT	2	CTCTCTCTCTCTCTCTCTCTCTCT	24	1
1_1876040	CAGCAAAGCATAGAAATAGGA	21	55.01	38.1	2	0	73	5	3	TCTCAGCTTCTTTTATCCTCA	21	54.5	38.1	4	1	73	GA	2	GAGAGAGAGAGA	12	15
1_1880968	TTTTCCCAAATAATGCAGTC	20	55.31	35	4	2	81	4	0	GAGAGGCTTATAAACACACACA	22	54.67	40.91	6	0	81	CT	2	CTCTCTCTCTCTCTCTCTCTCTCT	24	2
1_1880975	CTGCCAATGAGTACAAACCTA	21	55.52	42.86	4	2	71	4	0	CGACTGCAGAAGACTAGAAAA	21	55.1	42.86	6	0	71	CT	2	CTCTCTCTCTCTCTCTCTCTCTCT	24	3
1_188209	TGCCTTTCTAGATATCCCATA	21	54.16	38.1	6	3	72	5	3	TGCATAACTTTTTAGGCATGT	21	55.2	33.33	6	2	72	CT	2	CTCTCTCTCTCTCTCT	16	19
1_1883319	AGCCACTCCAGCAACTTC	18	56.37	55.56	3	1	69	3	1	GCTTCATCCCTCCTATGGTA	20	56.69	50	3	2	69	TC	2	TCTCTCTCTCTCTC	14	4
1_1883496	TGACTGGGTAAACTAAACCAA	21	54.92	38.1	4	3	83	5	3	GAATGCTCATCCTTCTTATTTT	22	54.47	31.82	5	0	83	AC	2	ACACACACACACAC	14	9
1_1884359	GAGGAGGACGAGGAAGAG	18	54.73	61.11	2	0	75	5	2	GATGCTCCTGGTGTTGTTC	19	56.49	52.63	3	0	75	AGG	3	AGGAGGAGGAGGAGG	15	33
1_1885203	GCTCTTCCTCCTCATCGT	18	55.23	55.56	2	0	91	5	1	AATTGCCACAGGAGATCG	18	57.07	50	4	2	91	CTC	3	CTCCTCCTCCTCCTCCTCCTC	21	1
1_1885347	GGTCCTCAAAAGGTGTTTTT	20	55.77	40	4	3	93	4	3	GAGAAGCTGGAACAGTAGAAA	21	53.99	42.86	4	0	93	TC	2	TCTCTCTCTCTCTCTCTCTCTC	22	10
1_1887130	CTGCCATAGGTTAGGTTAAAA	21	53.98	38.1	4	2	100	3	0	ATCGATGATGAAGAAGAGG	19	52.46	42.11	6	0	100	CT	2	CTCTCTCTCTCT	12	2
1_1888286	CAGCAAAGCATAGAAATAGGA	21	55.01	38.1	2	0	73	5	3	TCTCAGCTTCTTTTATCCTCA	21	54.5	38.1	4	1	73	GA	2	GAGAGAGAGAGA	12	2
1_1889142	GCCTACTAGCACGTTCAGTTC	21	56.8	52.38	6	2	64	3	1	TTGTTAATTACGCGGATATGT	21	55.02	33.33	6	2	64	AT	2	ATATATATATATATAT	16	2
1_1889925	AAGGATCTGAACCATTAGACG	21	55.91	42.86	5	2	76	4	3	CATCTTCTTCGCCTCTCTCTA	21	56.53	47.62	2	2	76	GA	2	GAGAGAGAGAGAGAGAGAGAGAGAGAGAGAGAGA	34	1
1_1890488	GCTCCTCTCTCTCTCTCTCTC	21	54.19	57.14	2	0	77	2	1	GCTGATCTGCTACTACCTGTG	21	55.24	52.38	6	0	77	CA	2	CACACACACACACACACA	18	1
1_1891904	TTCAGCTCAAATACGGTAAGA	21	55.32	38.1	6	0	94	5	1	CACGTCTGATTGATTGAATGT	21	56.03	38.1	5	1	94	GA	2	GAGAGAGAGAGAGAGAGAGAGAGAGAGAGAGAGAGAGA	38	5
1_1894157	GTACGTGAGCAAGGCAAG	18	55.37	55.56	4	0	70	3	0	CAACGCATCAAAGTAGGG	18	55.13	50	2	0	70	TA	2	TATATATATATATA	14	1
1_1895911	CGATTGCAATGACTTTGAC	19	55.09	42.11	8	3	64	6	3	CCAGGTGACACAAATTCAG	19	54.81	47.37	5	1	64	TAG	3	TAGTAGTAGTAGTAGTAGTAGTAG	24	4
1_189799	TCAAAAGTATTCCAAGTTCCA	21	54.97	33.33	3	1	77	5	0	CATACATAATACATGCATTCACA	23	53.81	30.43	8	2	77	CT	2	CTCTCTCTCTCTCTCTCTCTCTCTCTCTCT	30	26
1_1905766	CCATGCCACCTTTCTAATC	19	55.58	47.37	4	0	76	3	0	GCTTGAATCGCACTAATCTAA	21	55	38.1	3	2	76	CT	2	CTCTCTCTCTCT	12	3
1_1910150	CATCCATGCCCCTCTAAT	18	55.79	50	4	2	69	5	1	TGCCTAACTTTTTAAGCATGT	21	54.55	33.33	6	2	69	TC	2	TCTCTCTCTCTCTCTCTCTCTCTC	24	3
1_1915638	CAGCAGCAGGTCTCAAGG	18	58.14	61.11	3	0	84	4	2	GACGGTGACACGGTGAGT	18	57.91	61.11	7	1	84	TCC	3	TCCTCCTCCTCCTCCTCC	18	2
1_191676	CTAGGAAAATGTGACACACG	20	54.15	45	7	3	73	7	1	GTCAAAATCTTGCTAGGTTCA	21	54.7	38.1	6	2	73	CT	2	CTCTCTCTCTCTCTCTCT	18	30
1_1932607	TTCACTCACGCTTCCACT	18	55.13	50	2	1	85	4	3	ACGTATCTGTTTAAATAATGGAC	23	52.18	30.43	6	1	85	GA	2	GAGAGAGAGAGAGAGAGA	18	1
1_193659	ACCATAACCACCGCCTCCT	19	61.69	57.89	2	0	72	8	3	GGAGCTGGGTATGGAGTAG	19	54.7	57.89	4	0	72	ACC	3	ACCACCACCACCACCACCACC	21	37
1_1936597	GTAACGCTTGTTGTTGCAT	19	54.77	42.11	4	2	78	5	3	ATTAGGCGGAGCAAAAAG	18	55.63	44.44	2	0	78	GT	2	GTGTGTGTGTGT	12	1
1_194040	CAGCTTCCTCCACCATTAG	19	55.84	52.63	4	1	94	4	2	GAGAACACCTAGGGATTGGT	20	55.57	50	6	2	94	TC	2	TCTCTCTCTCTCTCTCTCTCTCTC	24	12
1_19407	GGGGAGAGAAATAAACGTAAG	21	54.79	42.86	4	2	72	6	3	ATCCCGTATCCCTCTCTCT	19	55.13	52.63	3	0	72	AGGG	4	AGGGAGGGAGGGAGGGAGGGAGGG	24	7
1_1944124	GCCATGGTGGCTCTCTCT	18	58.86	61.11	6	0	83	6	3	GAAGGAGAGGGAGGGATA	18	53.96	55.56	2	2	83	TG	2	TGTGTGTGTGTGTGTGTGTGTG	22	2
1_1948216	TGCCGTTTTAAGCTCCTAT	19	55.24	42.11	4	2	89	4	0	CGATCTCAGCATACTCCACT	20	55.4	50	4	1	89	CT	2	CTCTCTCTCTCTCTCTCTCTCTCTCTCT	28	2
1_195552	CCAAAGACAAGATATAGATCCAC	23	54.66	39.13	6	2	77	5	3	TGTGAGTTTTTGCTATTGTTG	21	54.12	33.33	2	0	77	ATAA	4	ATAAATAAATAAATAAATAA	20	30
1_1961863	TCTTACGGATGGTACGATAAA	21	54.98	38.1	6	1	84	4	3	TGGCATAATTTTAACCACCTA	21	54.99	33.33	4	2	84	AG	2	AGAGAGAGAGAGAGAGAG	18	2
1_196725	CTGGGGCCTGCATCCTTC	18	64.11	66.67	4	0	66	6	2	TTTTTGCTTGTTTAGGATGTG	21	55.64	33.33	2	0	66	TCT	3	TCTTCTTCTTCTTCT	15	25
1_1967540	CAGCGCCTGTCTCGATGC	18	64.38	66.67	4	2	74	4	1	GTACCGAACTCCATGCTG	18	54.91	55.56	4	2	74	GA	2	GAGAGAGAGAGAGAGAGAGAGAGAGA	26	1
1_1968405	CTTATCCAGGTGTGTGTTCTG	21	55.69	47.62	3	1	96	5	3	GTGTGAAAAACAACAGAAAT	20	50.07	30	3	2	96	CT	2	CTCTCTCTCTCTCTCTCTCTCTCTCTCTCTCTCTCTCTCT	40	2
1_1975764	GTTCTCCATACCACCATCTG	20	55.33	50	2	2	80	3	2	CTGACTCGCACTAATCTGAAG	21	55.38	47.62	3	2	80	CT	2	CTCTCTCTCTCT	12	6
1_1976447	CGGTATTTTATGTGAATGCTT	21	54.59	33.33	3	2	94	4	0	TTTTATACTGTAGTAGCGTATGG	23	51.34	34.78	7	3	94	TA	2	TATATATATATATATA	16	3
1_197785	CTGGGACCAAGCTCTTTT	18	55.34	50	5	0	75	5	1	ATCTTGGGAGGGAGCTGA	18	58.23	55.56	4	1	75	AG	2	AGAGAGAGAGAGAGAGAG	18	26
1_1984616	GCCGTAGGTTAGGTTAAAAAT	21	54.49	38.1	4	2	83	3	1	GACGATGGAGAGGAGAGA	18	53.26	55.56	2	0	83	CT	2	CTCTCTCTCTCTCT	14	6
1_198481	CTGCCATCCCTTCTTTCT	18	55.25	50	3	0	81	4	2	GACCTTCTCTTAGAACCTTGG	21	54.79	47.62	5	2	81	TCT	3	TCTTCTTCTTCTTCT	15	8
1_1988845	CCGAAATTTGATCTTTCAAT	20	54.39	30	6	2	91	4	3	CTGAAGTTGGCTTCATACATC	21	54.97	42.86	6	2	91	TA	2	TATATATATATATATATA	18	5
1_199722	CAATTGCCAGCTAGTTTTATG	21	55.36	38.1	6	0	69	4	2	CCTTCCAAGTACAAATACGAA	21	54.62	38.1	4	2	69	TTAT	4	TTATTTATTTATTTATTTAT	20	35
1_2002352	AGCCACTCCAGCAACTTC	18	56.37	55.56	3	1	71	3	1	GCTTCATCCCTCCTATGGTA	20	56.69	50	3	2	71	TC	2	TCTCTCTCTCTCTCTC	16	6
1_2004005	CACCTCGGTTCTAGTTGTAGAT	22	55.2	45.45	4	2	84	3	2	TTATCCTGGGTTCTCTCTCC	20	55.8	50	3	0	84	AG	2	AGAGAGAGAGAGAG	14	25	PASS
1_2004413	ATGCAGAGAAGCTCTATTGTG	21	54.88	42.86	5	2	81	3	1	GATCCTCCAGTCCCCCTA	18	57.32	61.11	4	2	81	CT	2	CTCTCTCTCTCTCTCTCT	18	1
1_200599	GGGAACGAGAGCCATGAT	18	58.53	55.56	4	3	75	4	2	ATATGGTATCAGAACCAGCAA	21	54.78	38.1	7	1	75	GA	2	GAGAGAGAGAGAGA	14	38
1_2007107	ACGTTGAGACTCGGTCATAG	20	55.31	50	5	1	61	3	0	ACTTCATGGTGAATGGTGAT	20	55.14	40	5	2	61	AG	2	AGAGAGAGAGAGAGAGAG	18	1
1_2008150	CTCCAACTTTCATCCAAAAA	20	55.36	35	3	0	73	4	1	CAGTTCACAATAACACCGACT	21	55.25	42.86	3	1	73	AAG	3	AAGAAGAAGAAGAAGAAGAAG	21	1
1_2008614	CACCTCGGTTCTAGTTGTAGAT	22	55.2	45.45	4	2	86	3	1	TCTTATCCTGGGTTCTCTCTC	21	55.1	47.62	3	0	86	AG	2	AGAGAGAGAGAGAG	14	7
1_201025	CTCACCATCCCGCAAAAA	18	60.6	50	2	0	88	3	0	AGTACGATCCACACTCTCTCTC	22	55.12	50	4	0	88	GA	2	GAGAGAGAGAGAGA	14	29	PASS
1_2012	ACGAGGGCGCCAGGAAAA	18	66.32	61.11	6	0	63	4	0	ATTCCAGAAGTCAAACCTCAG	21	55.96	42.86	4	3	63	CTC	3	CTCCTCCTCCTCCTC	15	38
1_2014666	AGACTTGGGTGGAGTCTCAT	20	56.1	50	5	2	82	3	0	TTCTCAAATTTTCTTCCCTCT	21	54.86	33.33	6	0	82	GA	2	GAGAGAGAGAGAGAGAGA	18	6
1_2015617	CTTTTCTTTTCCACCACCTT	20	55.94	40	1	0	81	3	0	GACTTGTCTGAATACTCCATCC	22	55.31	45.45	4	0	81	TG	2	TGTGTGTGTGTGTGTGTGTGTGTGTGTGTGTG	32	8
1_2020149	AAATGGGTGTCAAAACATTG	20	55.84	35	4	3	75	2	1	CTCTCTCTCTCTCTCTCTCTCTG	23	53.65	52.17	1	1	75	CG	2	CGCGCGCGCGCGCG	14	1
1_2022997	CAGCTATAGGATTGCTTCTTTT	22	54.89	36.36	6	0	93	3	1	GGTGGCATCTTCGCCATA	18	60.6	55.56	4	2	84	TTC	3	TTCTTCTTCTTCTTCTTCTTCTTCTTCTTC	30	6
1_2025388	CAGTTCACAATAACACCGACT	21	55.25	42.86	3	1	73	4	1	CTCCAACTTTCATCCAAAAA	20	55.36	35	3	0	73	TCT	3	TCTTCTTCTTCTTCTTCTTCT	21	1
1_202704	CCCTTCTCCAGATCAAGATAC	21	55.39	47.62	4	2	62	5	0	AGGAGACTGCGACAAATAAA	20	55.12	40	3	0	62	TC	2	TCTCTCTCTCTCTCTCTC	18	34
1_2029037	AAATGGGTGTCAAAACATTG	20	55.84	35	4	3	75	2	1	CTCTCTCTCTCTCTCTCTCTCTG	23	53.65	52.17	1	1	89	CG	2	CGCGCGCGCGCGCG	14	2
1_2031101	CAAGAACAACTTCCCATGAT	20	55.03	40	4	3	76	3	1	TCTATTCCTCCATCCTTAACC	21	54.93	42.86	4	0	76	GA	2	GAGAGAGAGAGAGAGA	16	2
1_203771	AGCTCTGGTTTAAGGAAGGT	20	54.8	45	4	1	96	4	3	AGCCATGCAACAATACCTC	19	56.12	47.37	4	0	96	GA	2	GAGAGAGAGAGA	12	1
1_204137	CAGCTGGAGACAAGAATTAAG	21	54.46	42.86	6	2	95	5	2	GGATCCTCAGTTGTTAATGG	20	54.54	45	6	0	95	AG	2	AGAGAGAGAGAGAG	14	2
1_204519	CTTTCCCACGTTCATTTCT	19	55.19	42.11	4	0	67	4	1	AGCTCCCCTAAGTCCAAATA	20	55.57	45	4	2	67	CT	2	CTCTCTCTCTCTCTCTCTCT	20	1
1_205786	AAAAATGTACGGTATTATGACTC	23	52.18	30.43	5	3	82	3	1	CCACGAAATGAAAACTGG	18	54.91	44.44	3	0	82	AT	2	ATATATATATATATATAT	18	1
1_206149	GTCGATCACCACGATGTC	18	55.46	55.56	4	2	87	4	1	ACAGCGGATCAGATCTTT	18	52.97	44.44	7	2	87	CCG	3	CCGCCGCCGCCGCCGCCG	18	3
1_206850	GCCTTAATGATCTCAACCTTAC	22	54.79	40.91	4	1	92	3	0	TAACCTGCACTCTTGGAC	18	51.71	50	4	1	92	AT	2	ATATATATATATAT	14	12
1_207265	GCCATGGTGGCTCTCTCT	18	58.86	61.11	6	0	79	6	3	GAAGGAGAGGGAGGGATA	18	53.96	55.56	2	2	79	TG	2	TGTGTGTGTGTGTGTGTGTGTGTGTG	26	3
1_208561	GTACCCATCATCGTCACTTTA	21	55.1	42.86	4	2	74	3	0	CGTAAGACCTGTTCTTTATGC	21	54.36	42.86	7	2	74	CT	2	CTCTCTCTCTCTCTCT	16	38
1_211336	TCAGTTTCCAATCAAGTGTTC	21	55.26	38.1	3	0	65	4	1	AAAAGTGGGGTGGGTGAG	18	58.32	55.56	1	0	65	CT	2	CTCTCTCTCTCTCTCTCT	18	37
1_212226	CAGCCATGACACTACGTC	18	53.05	55.56	4	2	73	3	3	GGCCGACAAGACCGAGAC	18	61.83	66.67	4	1	73	TCC	3	TCCTCCTCCTCCTCCTCCTCC	21	36
1_21242	ATGACGTCCGACATGATAGT	20	55.35	45	7	3	66	6	3	TTTCTATGCCAGTTGGACAC	20	56.19	45	4	2	66	GGC	3	GGCGGCGGCGGCGGC	15	1
1_213546	AGCTTTGGTTCCCTCAAC	18	55.15	50	4	1	77	5	0	TTTAAAATCAAGAGCATCCAC	21	54.65	33.33	6	2	77	TC	2	TCTCTCTCTCTCTCTCTCTCTC	22	26
1_214283	CAGGCCATTAATAGACCACA	20	56.14	45	6	0	69	5	3	ATGGCTGAAGGCCTTATT	18	54.79	44.44	8	2	69	CAA	3	CAACAACAACAACAACAA	18	37
1_214454	CAAATCCTGGCTTTCCAC	18	56.55	50	7	0	71	4	1	GCGCCTACTCAAATACAGAT	20	54.66	45	4	2	71	TA	2	TATATATATATATATA	16	24
1_216829	AGCGAAGAGGGAGAATTAGA	20	55.86	45	4	0	63	5	3	TCCAACGACCATCTCTCTAC	20	55.19	50	2	0	63	AG	2	AGAGAGAGAGAG	12	1
1_217572	GTCTCTTGGGGGCTGAGA	18	58.83	61.11	4	1	75	5	3	ACCCACTAGCTCTCTCATTCT	21	54.79	47.62	4	0	75	AG	2	AGAGAGAGAGAG	12	35
1_217720	TCAACTAACACAAATGCTCCT	21	55.05	38.1	2	0	68	5	2	CAGCTTTGAAGGTAAGAGATG	21	54.46	42.86	4	3	68	CT	2	CTCTCTCTCTCTCTCTCTCTCT	22	22
1_218173	CTCCCATTACCTTCCCTTC	19	56.07	52.63	2	0	72	8	3	TTTCATTCTAGGTCATGTGAGA	22	54.96	36.36	4	1	72	CA	2	CACACACACACACACACA	18	29
1_218879	CTGTGCTCTTTGGACACC	18	54.94	55.56	3	1	80	4	0	GCACCACCTCTATATTCTTCA	21	54.49	42.86	4	1	68	GT	2	GTGTGTGTGTGT	12	34
1_220678	CAGCACAGAGTTCAATATAAGG	22	54.39	40.91	4	2	77	6	2	GCTACACTATGCATGTGCTCT	21	55.69	47.62	8	2	77	AG	2	AGAGAGAGAGAGAGAGAGAG	20	23
1_221510	AATTCTTTTGTGCTTGCAGT	20	55.19	35	4	1	71	4	0	GTAAGCCACCCTCTCATTT	19	54.24	47.37	2	0	71	GTC	3	GTCGTCGTCGTCGTC	15	21
1_221551	ATCGATCATGGATGAGAATC	20	54.75	40	7	3	74	3	1	TGGCTAATAATGTATATAACCTC	23	50.28	30.43	6	2	74	TC	2	TCTCTCTCTCTCTC	14	37
1_2222632	CTATGGATTCAGCTTCGGTAT	21	56.01	42.86	4	2	62	5	2	ACCAAGACAGCAAGACATATAA	22	54.21	36.36	4	2	62	CT	2	CTCTCTCTCTCT	12	5
1_2258536	ATCGAAGGGATTGTACAAGAT	21	55.26	38.1	8	2	72	4	2	AAATTTCACCATATGCCTCAT	21	56.09	33.33	6	3	72	AT	2	ATATATATATAT	12	4
1_2270800	CAGCTAACTCAACTCAATGC	20	53.68	45	4	2	91	4	2	AGTTTGTAGGCCTGAGAGG	19	54.48	52.63	6	3	91	TG	2	TGTGTGTGTGTGTGTGTG	18	1
1_2274891	AGCTGTACCGAAGGATCTAAC	21	55.25	47.62	4	0	92	3	1	ACACGCAAAGAGAGAAAGTG	20	55.7	45	3	0	92	CT	2	CTCTCTCTCTCTCTCTCTCTCT	22	3
1_228389	CAGCGGCAGTAGAACTCTT	19	55.81	52.63	4	2	56	4	1	TGGACCTGCTACGATGAC	18	55.37	55.56	3	1	56	TCT	3	TCTTCTTCTTCTTCT	15	38
1_2286797	AGCATGCTTGTGTGTGTG	18	54.75	50	8	0	77	4	2	AGTTCTGGGATCAATCACTCT	21	55.29	42.86	4	0	77	GA	2	GAGAGAGAGAGAGAGAGAGA	20	8
1_228864	AAATAAGACCTCTGCCTCAGT	21	54.81	42.86	4	1	73	4	1	ATCAGCGGGTTGTGGATT	18	58.88	50	3	1	73	CT	2	CTCTCTCTCTCT	12	1
1_232186	TGGCATGAAAAATGGAATAC	20	56.01	35	4	2	76	6	1	CCTTTTTCTCTCCTTCTCTCC	21	56.37	47.62	0	0	76	AG	2	AGAGAGAGAGAGAG	14	14
1_232189	GAAGAGGAGAGGAATTTTGAG	21	54.83	42.86	4	0	64	4	2	AAGCATCCATTCATGTGC	18	55.28	44.44	4	2	64	TA	2	TATATATATATA	12	38
1_2328856	GCCGCGGTGATCTTCGAC	18	65.31	66.67	6	2	60	7	1	CATCACCACGTTGATCTTG	19	55.79	47.37	6	3	60	CG	2	CGCGCGCGCGCG	12	1
1_2330229	AGCTCAACCTCGAAGTCAT	19	54.89	47.37	6	2	91	4	2	TAGAGCAGGTCGGAGAACT	19	55.08	52.63	3	3	91	GC	2	GCGCGCGCGCGC	12	1
1_2336361	CTGCAAGAGATGGAATAGAAA	21	54.79	38.1	4	0	82	3	1	GGTAGGATACGCCTCAATAAT	21	55.01	42.86	3	3	82	AG	2	AGAGAGAGAGAGAGAGAG	18	4
1_234441	AGAGGCTCTCAAAAACGATAC	21	55.37	42.86	7	0	77	3	1	CTCCACTTAAAAGTGTGATGC	21	55.05	42.86	8	2	77	CAA	3	CAACAACAACAACAACAA	18	38
1_234849	AGAGGGAAAGAGAGATTATGG	21	54.25	42.86	3	0	82	3	0	TAAACCAAAGGCATGCAG	18	55.75	44.44	6	2	82	GA	2	GAGAGAGAGAGAGAGAGAGAGA	22	7
1_234883	CTTTCTCCTCTTCCCCTTT	19	55.08	47.37	0	0	88	4	0	CATAGTAAGTGTTCGCATCTG	21	53.64	42.86	3	2	66	CT	2	CTCTCTCTCTCTCTCTCT	18	1
1_234909	GCTTTAAAATTCTTCCCTCAA	21	55.44	33.33	6	0	93	4	1	GCATGTTGTCATTGGATTTC	20	56.37	40	4	2	93	AAG	3	AAGAAGAAGAAGAAGAAGAAGAAGAAG	27	21	PASS
1_236565	ATATCCAAAGACTCTGTGTGC	21	54.36	42.86	7	3	67	3	0	CATGAAAGAAGTTGAGACGAT	21	54.5	38.1	4	2	67	GA	2	GAGAGAGAGAGAGAGAGA	18	33
1_2366542	CAGCTAGGGAAGAAAAGAAAG	21	55.28	42.86	4	0	92	4	1	TTCCTCTCATATGATCTGGTC	21	54.15	42.86	8	3	92	GA	2	GAGAGAGAGAGAGAGAGAGA	20	2
1_2368108	CCCAATAAGGTATTTAATCGAG	22	54.82	36.36	5	2	86	3	3	GTCTTCCCCTCTTTTCCTC	19	55.31	52.63	1	0	75	AG	2	AGAGAGAGAGAGAGAGAGAGAG	22	6
1_2374636	TTTTACCTCATGCTTCTTCAC	21	54.7	38.1	4	0	72	5	3	ATTCGATTTGAAAGTGCATC	20	55.29	35	5	2	72	AG	2	AGAGAGAGAGAGAGAGAGAGAG	22	1
1_238064	AGCCGACTCCGTCGCTCCAG	20	69.55	70	5	2	83	2	1	TCTTCTTCCCTCTTTTTCCTA	21	55.02	38.1	2	2	83	CTC	3	CTCCTCCTCCTCCTC	15	30	PASS
1_238515	TCCTTTCTCGCTGATTTCT	19	55.14	42.11	2	0	80	4	1	GTGCAAGGTGACAAGACC	18	54.73	55.56	4	0	80	GA	2	GAGAGAGAGAGA	12	12
1_238623	TAATTCCCAAGGGAGAGAGA	20	56.38	45	6	0	69	5	3	GCGCCCTTCTTAATCTTC	18	55.09	50	4	0	69	GA	2	GAGAGAGAGAGA	12	16
1_2390079	ATATCCGACACCACCTCTATC	21	55.54	47.62	4	0	77	3	0	TGTACCTAACTTTTTAGGCATGT	23	55.02	34.78	6	2	77	CT	2	CTCTCTCTCTCTCTCTCTCTCTCTCTCTCT	30	7
1_240917	ATGTAGCAAAATCGCAGGT	19	55.85	42.11	4	0	74	5	1	AGTAATTTTCGGAAAGAAGA	20	51.08	30	7	3	74	TC	2	TCTCTCTCTCTCTCTCTCTCTCTCTCTC	28	27
1_241097	CTTGGCACCGGGTCCTTC	18	63.98	66.67	5	0	79	3	1	CTAGATCCACCACACTGCTC	20	55.76	55	4	0	79	CCG	3	CCGCCGCCGCCGCCG	15	38
1_241256	GCGCCTACTCAAATACAGAT	20	54.66	45	4	2	71	4	1	CAAATCCTGGCTTTCCAC	18	56.55	50	7	0	71	AT	2	ATATATATATATATAT	16	26
1_2418409	CATTCCAGATATTCCACACC	20	55.25	45	4	0	88	4	2	TGGATCTTCTTCTTAGATTTGTG	23	55.39	34.78	5	0	88	CT	2	CTCTCTCTCTCT	12	9
1_242154	GTCGCGCTCCACCATCTT	18	62.4	61.11	4	0	78	4	2	CATATCCCCTTCCAAGAAA	19	55.05	42.11	4	2	78	TC	2	TCTCTCTCTCTCTCTCTC	18	38
1_242848	CATTCCTGTGATGCCAGT	18	55.18	50	4	2	79	4	1	CCCCCACCGAAAACAAAT	18	60.55	50	2	2	79	AG	2	AGAGAGAGAGAGAGAGAGAGAGAGAG	26	3
1_242907	AGCTACTGCCTTCTGATTTCT	21	55.13	42.86	4	0	84	4	1	GAGTTCATGCTAATCCACTCA	21	55.38	42.86	4	1	84	TTC	3	TTCTTCTTCTTCTTCTTC	18	39	PASS
1_24392	CAGCTTCCTCCACCATTAG	19	55.84	52.63	4	1	77	8	2	GGTGGAAGAAAAGGCAAG	18	55.78	50	2	0	77	TC	2	TCTCTCTCTCTCTCTCTCTCTCTC	24	3
1_2439702	GCTGAAAATTTTATGTAACCAAG	23	55.07	30.43	8	0	64	4	1	AGAAACCCAGTGAAATGTAGC	21	55.97	42.86	3	2	64	AT	2	ATATATATATATATAT	16	6
1_2441678	CTTAGAGCGACGGCGAAG	18	59.84	61.11	4	3	96	4	2	CCGATCTTCTGTGACTGC	18	55.03	55.56	4	2	96	GA	2	GAGAGAGAGAGAGAGAGAGAGAGAGAGAGAGAGAGAGAGA	40	1
1_2441915	GATGGTCTCTTCTTCCCTTC	20	55.32	50	3	0	75	5	2	CGTAAACAGACAGCTGAACA	20	55.01	45	6	2	75	CT	2	CTCTCTCTCTCT	12	2
1_2442743	TTGGTGCCTGATTCCTAA	18	55	44.44	3	1	76	3	0	AAAGATTTCCTTCATGTGC	19	52.65	36.84	4	2	76	TA	2	TATATATATATA	12	17
1_244381	GACTGATACGTGATTTCGTTG	21	55.76	42.86	4	0	81	3	2	CGATTGTAGCCTTTCTCTACA	21	54.91	42.86	5	3	81	CAT	3	CATCATCATCATCAT	15	39	PASS
1_2444107	ATGCTTATTTCAACCAGGATT	21	55.43	33.33	4	3	73	7	3	CTTATATAACAGTTGCAATAGCC	23	53.07	34.78	8	2	73	TA	2	TATATATATATATATA	16	4
1_2444774	TGGCTATGTCTTAAAGATGTGT	22	54.21	36.36	7	2	92	5	2	ACCAGGCCACTAAGAATTTAC	21	55.11	42.86	4	1	67	GT	2	GTGTGTGTGTGTGTGTGTGT	20	3
1_2445118	CTGCAATAACACCACTGC	18	53.34	50	4	2	89	3	0	GCAAGGCTAGCCATTTTT	18	55.62	44.44	8	2	89	TC	2	TCTCTCTCTCTCTCTCTCTCTCTCTCTCTCTC	32	1
1_2445407	TCTTCCTCCATGCCAAAT	18	56.47	44.44	4	2	74	3	1	CACCAACTAAGGTCCAAAATA	21	54.46	38.1	3	2	74	TC	2	TCTCTCTCTCTC	12	24
1_2445831	AGCTCTACCCTCCTTTGAAT	20	54.72	45	4	2	74	3	0	TTCTGTGACAGCCACCAC	18	56.37	55.56	7	2	74	GA	2	GAGAGAGAGAGAGAGAGAGAGAGAGAGAGA	30	1
1_2447642	TTGTCTTTTGGCTCTTCTCTA	21	54.59	38.1	2	2	81	3	1	CCTGAATGCATACATCAACAT	21	55.98	38.1	8	2	81	TC	2	TCTCTCTCTCTCTCTCTCTCTCTC	24	2
1_2448453	AAATCTCAGAGAGAGCGAGAG	21	55.66	47.62	7	0	66	7	3	CGATCTTCTGTGACAGCTC	19	54.25	52.63	7	3	66	GA	2	GAGAGAGAGAGAGAGAGAGAGAGA	24	1
1_2448865	CGAGGAGAGAGAGAGAGAGAG	21	55.2	57.14	2	0	80	3	1	TAAGAAAACCAAAGCAAATCC	21	56.15	33.33	2	0	80	GAGG	4	GAGGGAGGGAGG	12	2
1_2449375	CTGCCCTTTTTCAATTACTCT	21	55.39	38.1	4	0	90	4	1	TTATTAGGCATCATGAAGTGG	21	55.36	38.1	6	0	90	TG	2	TGTGTGTGTGTGTGTGTGTGTGTGTG	26	2
1_2449761	CTTCCTCGAAGGATGGTAT	19	54.16	47.37	6	2	67	4	2	GGTCACAAACCAGACTCTACA	21	55.2	47.62	5	2	67	TC	2	TCTCTCTCTCTC	12	9
1_2450377	TATTTCGAGTCAAATTCGATG	21	55.49	33.33	7	2	82	5	1	TACTAGAGAGTGCCTCCAACC	21	56.15	52.38	4	0	82	AG	2	AGAGAGAGAGAGAGAGAGAGAG	22	2
1_245116	GCATGGCGGTTCTAGAGT	18	56.3	55.56	6	2	88	4	0	CCATTTGGTTTCCCTTTT	18	54.94	38.89	4	0	88	GA	2	GAGAGAGAGAGAGAGAGAGAGAGAGA	26	28	PASS
1_245141	ATATTTCGGATACGAAGCAAC	21	55.99	38.1	8	2	82	3	1	AGGAATGATGAATCATGTTAGAG	23	55.03	34.78	8	0	82	TCT	3	TCTTCTTCTTCTTCTTCT	18	17
1_2451629	AGCTTTGGTTCCCTCAAC	18	55.15	50	4	1	75	5	0	TTTAAAATCAAGAGCATCCAC	21	54.65	33.33	6	2	75	TC	2	TCTCTCTCTCTCTCTCTCTC	20	1
1_2452416	TTTTCTCGTTTAGTCATTTGG	21	54.74	33.33	2	0	72	5	1	AGGAAGAGTTTTGAATGATGA	21	53.99	33.33	3	2	72	TC	2	TCTCTCTCTCTCTC	14	7
1_2452504	TTCAAGATATCAAGGGTTCAA	21	54.89	33.33	6	3	84	5	1	CGATCTTCTGTGACTGCAT	19	54.59	47.37	4	2	84	AT	2	ATATATATATATAT	14	1
1_2453978	CGGAATAGATGGAAAAAGAA	20	54.57	35	2	0	92	4	2	TTTTGTCACACCCCTCCT	18	56.3	50	5	0	92	AG	2	AGAGAGAGAGAGAGAGAGAGAGAGAGAGAGAGAGAGAGAGAGAGAG	46	6
1_2454343	CCATTCTAGATATCCCACACC	21	55.96	47.62	6	0	92	4	0	CTTCTTCTTAGATTTGTGCCTAA	23	54.96	34.78	5	2	92	CT	2	CTCTCTCTCTCTCTCTCTCTCT	22	4
1_2454779	TGAGAAGCTGGATATCTTACAA	22	54.42	36.36	6	2	78	4	1	CAAATTGCCTCAACAATATAGA	22	54.73	31.82	5	3	78	AAT	3	AATAATAATAATAAT	15	1
1_2455134	GACCAAGTGATGCAAATTTTA	21	55.4	33.33	6	3	88	5	3	TAATTGATGGCTGAAAATG	19	52.09	31.58	4	0	88	AC	2	ACACACACACACACACACACACACACACACACACAC	36	12
1_2456206	ACTGATCAAAGTGACTGGAAG	21	54.39	42.86	6	1	83	5	0	AAGATTTGGCTTGTTGATGT	20	54.78	35	3	0	83	AT	2	ATATATATATATAT	14	7
1_2456524	TTTTCTCGTTTAGTCATTTGG	21	54.74	33.33	2	0	72	5	1	AGGAAGAGTTTTGAATGATGA	21	53.99	33.33	3	2	72	TC	2	TCTCTCTCTCTCTC	14	34
1_2456827	CAGCAACTCAAGAAGCATTT	20	55.78	40	2	2	75	4	2	GTGAATCAAAATAGCAACG	19	51.72	36.84	5	2	75	CT	2	CTCTCTCTCTCTCTCTCTCTCTCT	24	9
1_2457175	CACCTAGTTACAATGGAATGG	21	54.72	42.86	5	3	68	4	1	CGTTTGTTGTTAAATTGATCG	21	55.91	33.33	4	2	68	AT	2	ATATATATATATATATAT	18	3
1_2457409	CCTTGTGACATTTATTAATTGAG	23	53.47	30.43	7	3	81	5	2	ACAATAATTTCTCCCATCGAG	21	55.83	38.1	5	2	81	AT	2	ATATATATATATATAT	16	4
1_2458109	CACCTAGTTACAATGGAATGG	21	54.72	42.86	5	3	67	4	0	GTTTGTTGTTAAATTGATCG	20	50.85	30	4	2	67	AT	2	ATATATATATATATATAT	18	1
1_248045	CAGCAGTTGTCGATGCAC	18	57.27	55.56	4	2	82	3	1	AGAAAGAGAAGGAGAAGGATG	21	54.42	42.86	2	0	82	CCG	3	CCGCCGCCGCCGCCG	15	4
1_248477	TTTGAGCTTATCGACCTCTTA	21	54.57	38.1	4	2	73	4	3	ACGAGGCAGAAGGTATCATAA	21	56.49	42.86	5	3	73	TAT	3	TATTATTATTATTAT	15	38
1_249812	GTTGCATTGAGTGATTCTTTT	21	54.53	33.33	4	0	77	3	0	TACAAACAGCCCGTATGAC	19	54.52	47.37	5	2	77	AG	2	AGAGAGAGAGAGAG	14	1
1_251965	GGCCTGCGAAGTGAGAAC	18	59.5	61.11	4	0	79	6	2	CTTTTCTTCTGACCTCAAACC	21	55.67	42.86	4	0	79	GA	2	GAGAGAGAGAGAGAGAGA	18	1
1_252188	AATATGGCAGTCCATTACAAA	21	54.81	33.33	5	1	76	4	3	TATTGAAGCTCCCCCACT	18	55.56	50	4	1	76	AG	2	AGAGAGAGAGAGAGAG	16	34
1_252280	AGCAGGCCAGATGGTAAG	18	56.31	55.56	4	0	70	3	0	TTTCGAAGCAATACAAGAAGA	21	55.44	33.33	6	0	70	TC	2	TCTCTCTCTCTC	12	38
1_2523370	GAACAAGCACGAGCACTG	18	56.42	55.56	4	3	77	3	1	CTTCTCCTCCGCCTGACC	18	60.91	66.67	3	0	77	GGC	3	GGCGGCGGCGGCGGCGGC	18	2
1_252347	ACATGATGGTGCTATTACTTCA	22	54.88	36.36	5	2	93	4	1	AGTTCATACACGCACAAAAAG	21	55.58	38.1	2	0	93	CTC	3	CTCCTCCTCCTCCTCCTCCTC	21	24	PASS
1_25390	GCAGGATCTTTGGTGGAC	18	56.39	55.56	4	2	82	3	0	GAAGCGATTTCAGCCATT	18	56.33	44.44	4	1	82	TCC	3	TCCTCCTCCTCCTCCTCCTCCTCC	24	36	PASS
1_255860	CAAGAGAAGGTGATGAAGGTA	21	54.52	42.86	2	2	86	8	3	ATCAACATCTTCTTCAGCAAT	21	54.01	33.33	4	2	86	TGA	3	TGATGATGATGATGA	15	31	PASS
1_256683	CCGATCCCATCTCTCTCT	18	54.96	55.56	4	0	82	3	1	TAAATCCTCCTCTTCCCTGTA	21	55.56	42.86	2	2	82	TA	2	TATATATATATA	12	15
1_257206	CCCAAGTGAGTCTCCAAAAT	20	56.67	45	5	2	73	5	3	TTGTATCACTCTAGGTTCATCTT	23	52.54	34.78	4	1	73	AG	2	AGAGAGAGAGAGAGAG	16	38
1_257854	GTTTCCATCCTTATGCTATCC	21	55.35	42.86	3	0	61	5	3	CTTTTGCTGGTGGGTGGA	18	60.65	55.56	2	0	61	TCC	3	TCCTCCTCCTCCTCC	15	37
1_259258	CCCTCCTCTATTCCATGC	18	55.48	55.56	4	2	62	5	3	AACTCCTTTGGATGTGGAG	19	55	47.37	4	0	62	TC	2	TCTCTCTCTCTC	12	20
1_25928	CCTCTCTTCCCCTCTTTCT	19	55.06	52.63	0	0	57	3	0	CATCCAGATTGTCATTGTCTT	21	55.05	38.1	4	0	57	CT	2	CTCTCTCTCTCTCT	14	39
1_261630	GCCTCCTTCCGGTACTATC	19	56.26	57.89	4	3	66	4	1	CCTAATAGGGCCTTTAATCG	20	55.69	45	7	2	66	CT	2	CTCTCTCTCTCTCTCT	16	1
1_261710	AGCACCCTTCATCTCCTC	18	55.04	55.56	2	0	98	5	2	CAAAGGGCCTTAGTAGGTAA	20	53.92	45	7	2	98	CCG	3	CCGCCGCCGCCGCCG	15	38	PASS
1_262654	CCTAGTCCAACTCCTCAACC	20	56.25	55	4	0	81	3	1	AATGTCTGGGTAACTGTGATG	21	55	42.86	3	0	84	ACC	3	ACCACCACCACC	12	32	PASS
1_2634866	GAGGAAGTGCGAGGTGTG	18	57.79	61.11	2	0	92	4	0	GCTCTACACGGACAAATAAAA	21	54.77	38.1	2	0	92	TGG	3	TGGTGGTGGTGGTGGTGGTGGTGGTGG	27	1
1_264216	AGCTGAGGGTGACTGATTC	19	55.15	52.63	4	3	72	5	3	CGCTATCAATTCGGTCAT	18	54.5	44.44	4	2	72	GGA	3	GGAGGAGGAGGAGGA	15	38
1_264674	AGCCGCCTTCTCCTCGAT	18	62.38	61.11	4	2	84	3	3	AGTGGGAATGGGAATGGA	18	58.64	50	2	0	84	TTC	3	TTCTTCTTCTTCTTCTTC	18	36	PASS
1_265060	AAAAATATGAGAGGGAAGG	19	50.95	36.84	4	0	74	6	3	GAGTTGCAATAGCCTCTGAT	20	54.6	45	6	2	74	AG	2	AGAGAGAGAGAGAGAGAGAGAG	22	35
1_265871	TTATATCCCGGGAAGAGG	18	54.99	50	8	2	89	4	0	GTAGATGGCTGGGTTAGGAT	20	55.69	50	2	2	89	GCC	3	GCCGCCGCCGCCGCC	15	32	PASS
1_26635	CTGCTCCCGTTGTTGTTG	18	58.78	55.56	2	0	75	2	0	CTGGTCCTTCCTCTACCTCT	20	55.03	55	3	0	78	GAG	3	GAGGAGGAGGAG	12	9
1_2668374	AACCGCGATTGCGAGCCAAG	20	69.81	60	6	0	63	4	0	ATCTCATCCGCACGATGT	18	57.43	50	4	2	63	GTC	3	GTCGTCGTCGTCGTC	15	1
1_2670058	AAAACCCTGGCATAGGAG	18	55.13	50	3	0	84	4	2	CTCAAGCACCTCCACCAC	18	57.61	61.11	2	0	84	GGA	3	GGAGGAGGAGGAGGA	15	2
1_2672758	AGCGGAGCCTGACCCTGT	18	63.38	66.67	3	1	89	3	2	CATATCGCACCAGAGGAG	18	55.01	55.56	4	1	89	CCG	3	CCGCCGCCGCCGCCG	15	1
1_267278	ATATTCCTTTGCTCTTGGTTT	21	54.78	33.33	4	0	81	4	1	ATGGCTAGATCCAGAACCTT	20	55.4	45	6	2	81	GA	2	GAGAGAGAGAGAGA	14	1
1_2679019	GCTGCTATTTGTTAATCTTGG	21	54.47	38.1	4	0	88	6	2	ACAGCAAAAGTAGCACCAGTA	21	55.33	42.86	2	2	88	AG	2	AGAGAGAGAGAGAGAGAGAGAGAG	24	1
1_2683624	CAAAGAGTCAAGCGATGAGT	20	55.62	45	3	2	69	6	3	ACAGCAAAATTCTCATCATCA	21	55.81	33.33	4	3	69	GAC	3	GACGACGACGACGAC	15	1
1_268963	AGCAGCTCACGCACTTCT	18	57.33	55.56	5	2	77	5	3	AGAAAAGGAGAAGAAGAAGGA	21	54.17	38.1	0	0	77	CTC	3	CTCCTCCTCCTCCTCCTC	18	25
1_269041	AGCATGATAAATAATGGCAGA	21	55.04	33.33	6	0	75	3	0	ACTTCCTCCTCCTCAACAC	19	54.02	52.63	2	0	75	GA	2	GAGAGAGAGAGA	12	7
1_269125	CGCTCGCTCTCTCTCTCT	18	56.05	61.11	2	0	65	4	0	GGAGCTCCATGGGGTTTG	18	61.44	61.11	8	2	65	CG	2	CGCGCGCGCGCGCGCGCGCGCG	22	11
1_2693830	TTCTTCCTTTCCCCACTC	18	55.04	50	1	0	76	6	3	GATCAGTTGGAAGGGACTG	19	55.44	52.63	4	1	76	TC	2	TCTCTCTCTCTCTCTC	16	1
1_269544	AGGCGTAATTACAGGAATCTC	21	55.19	42.86	8	3	83	3	1	CCGAAAACTTTATAAAAGCAG	21	53.91	33.33	8	1	72	CT	2	CTCTCTCTCTCTCTCT	16	34
1_2699203	CTTTCCATGAGAACAGCAC	19	54.11	47.37	6	0	92	6	0	GTCTCCCAAACCTCTCATAC	20	53.59	50	2	0	92	GT	2	GTGTGTGTGTGT	12	2
1_27056	CAGAAGAAGAAGAGGAGGAGT	21	54.47	47.62	1	1	97	3	1	GTTGCTTTCCGTTTTAAGTAAT	22	54.69	31.82	4	2	97	AGA	3	AGAAGAAGAAGA	12	33	PASS
1_2707659	GTGGTTGCCCGTTGCCAAG	19	67.09	63.16	5	3	75	4	2	AAGCGTGCCACACTATTCT	19	55.93	47.37	7	2	75	GCG	3	GCGGCGGCGGCGGCG	15	1
1_271339	GCCTCTCACTCTCAGTACAAG	21	54.29	52.38	4	2	93	4	2	CAGTCTTTTCCTATGCTCAAA	21	54.88	38.1	3	2	93	AAT	3	AATAATAATAATAAT	15	10
1_2716706	ACACCAGGCACCGTCCAC	18	63.17	66.67	3	2	68	4	1	GTATTGGTCACTCGATACGG	20	55.54	50	7	1	68	AC	2	ACACACACACACACACACACACACAC	26	1
1_271745	TTACAGGAGAAGAACACCAGA	21	55.01	42.86	2	0	85	5	3	TATTTTGGACGCTGGTACTT	20	55.01	40	4	0	85	GA	2	GAGAGAGAGAGAGA	14	26	PASS
1_273273	CAGCATTACTACTCTCCTTCTCA	23	55.64	43.48	4	1	76	4	3	AAGTGATTGAAAGCATGGAG	20	55.37	40	4	0	76	CCG	3	CCGCCGCCGCCGCCG	15	22
1_274307	AGCCAGTGTTTTCAGTGC	18	54.66	50	3	2	91	4	0	CCCTCCCTCACTCTGTTT	18	54.97	55.56	2	0	91	AG	2	AGAGAGAGAGAGAGAGAGAGAGAGAGAGAGAGAGAG	36	11
1_274510	GCCATTTCCCACCACCAC	18	62.22	61.11	2	0	62	3	0	CTCTTGGACACCAAGCAC	18	54.94	55.56	7	3	62	GA	2	GAGAGAGAGAGAGAGAGAGAGAGAGA	26	2
1_275738	CAGCGGCAGTAGAACTCTT	19	55.81	52.63	4	2	59	4	1	TGGACCTGCTACGATGAC	18	55.37	55.56	3	1	59	TCT	3	TCTTCTTCTTCTTCTTCT	18	11
1_277248	AGAATTCTGAAACCACTGC	19	52.67	42.11	8	2	59	4	2	CTTTACCGTAAGAAGCTTGG	20	54.52	45	7	2	59	CCG	3	CCGCCGCCGCCGCCG	15	20
1_277296	GCGAAACGAGGATTCACT	18	56.26	50	3	3	74	3	2	GCTCAGCTCAATTACAGAAAC	21	54.43	42.86	5	1	74	TC	2	TCTCTCTCTCTCTCTC	16	36
1_277459	ATACGGACCTCAAACTTGTTA	21	54.04	38.1	4	2	59	4	2	CCCGGGTGGTTCCTACAC	18	61.2	66.67	6	2	59	AG	2	AGAGAGAGAGAG	12	37
1_27750	TCTTCTTTCCCTCCTCCAT	19	56.22	47.37	2	2	63	7	3	CGGATTCGAAGAAGAAGAA	19	55.59	42.11	6	0	63	CTC	3	CTCCTCCTCCTCCTCCTCCTCCTC	24	28
1_277756	AGCTCGACTCATTTACAATTC	21	53.81	38.1	4	2	87	5	1	TAGGAGCTTGTGGGTCAA	18	55.07	50	4	1	87	AT	2	ATATATATATATATATATATATATATATAT	30	2
1_2779428	CAGCAGGTGCAAATAGTTTT	20	55.65	40	4	3	79	4	1	TTTGACAAAGTCTCACCAGAT	21	54.83	38.1	7	2	79	AG	2	AGAGAGAGAGAGAGAGAG	18	6
1_278023	AGCATGCTTGTGTGTGTG	18	54.75	50	8	0	79	4	2	AGTTCTGGGATCAATCACTCT	21	55.29	42.86	4	0	79	GA	2	GAGAGAGAGAGAGAGAGAGAGA	22	24
1_278036	GGGAAAGCCAAGTTAAGAATA	21	55.33	38.1	4	2	84	3	1	AAACAGCAGCAGGGGAAT	18	58.23	50	3	2	84	TCC	3	TCCTCCTCCTCCTCCTCCTCCTCCTCC	27	1
1_279130	TCTAATGAACAACTTTTTGTGG	22	54.68	31.82	5	0	72	6	3	CAGTTCATGATCCAAAACAC	20	53.81	40	6	0	65	GT	2	GTGTGTGTGTGTGTGTGT	18	24
1_279488	ACTGCTCACCTTCTTGTTCTT	21	55.77	42.86	2	0	57	4	2	TCTGATGGTACAGCTCCAA	19	55.08	47.37	4	1	57	TTC	3	TTCTTCTTCTTCTTC	15	35
1_280314	ATGACGTCCGACATGATAGT	20	55.35	45	7	3	71	4	2	CATCCTTTCTATGCCAGTTG	20	55.84	45	3	2	71	GGC	3	GGCGGCGGCGGCGGC	15	34
1_280497	CAGCACAGAGAGAGAAAGG	19	53.5	52.63	2	0	76	3	1	GTCTTCAATTCGGAAGCAT	19	55.26	42.11	5	2	76	AG	2	AGAGAGAGAGAG	12	34
1_28071	CTTTCTTCTGCTCCTCTCC	19	54.21	52.63	2	0	96	3	1	TAGGGTTTCCCCTCGGTGT	19	61.65	57.89	4	0	96	TC	2	TCTCTCTCTCTC	12	20	PASS
1_2810440	CAGCGGCGATCTGACAAG	18	61.74	61.11	4	1	90	3	0	GTGTGGACGTGGACGTAG	18	55.71	61.11	6	2	90	TCC	3	TCCTCCTCCTCCTCCTCC	18	1
1_283237	AATGCTCTCTCACTCATCTCA	21	55.06	42.86	3	1	76	4	2	ATAAGCAAGTTGTGTCCTTTG	21	54.66	38.1	5	0	76	GA	2	GAGAGAGAGAGAGAGAGA	18	4
1_2847804	AGATGACGCACCCGCAAAC	19	64.53	57.89	2	0	68	4	1	TCCGATCTCAGCCTGGTC	18	59.87	61.11	5	3	68	TG	2	TGTGTGTGTGTG	12	1
1_28546	ACACATGATTTCGTTGATTGT	21	55.42	33.33	4	0	69	3	1	CCTGAAGGGTATTTACCAAGT	21	54.97	42.86	6	1	69	ATC	3	ATCATCATCATCATC	15	38
1_2871104	CGCCACCACCTCCTCCTT	18	63.6	66.67	2	0	58	5	2	TTGGATGTGAGAGCTAGTGAT	21	54.95	42.86	4	2	58	CAC	3	CACCACCACCACCACCAC	18	9
1_2881465	GAGTCTCACTGGTGATGGAG	20	55.54	55	6	0	65	5	3	ATTTTCTTTTTCTTCCATGC	20	53.72	30	4	2	65	AG	2	AGAGAGAGAGAG	12	5
1_2883237	GAGCATTAGATAGCATGTTTCA	22	54.85	36.36	4	2	77	4	1	CTAACCACCACCCTCTATTTT	21	54.97	42.86	2	0	77	AT	2	ATATATATATAT	12	15
1_289033	CAGCATCTCAAGAAAGAACT	20	52.2	40	4	2	79	5	3	AGGTTCAATTTCACAGTGCTA	21	55.05	38.1	5	3	79	AG	2	AGAGAGAGAGAG	12	24
1_289913	AGCCATGCACCGTGGAAT	18	62.52	55.56	5	3	96	4	3	AATGATTCGAAGAAGAACTCC	21	55.11	38.1	6	2	96	CT	2	CTCTCTCTCTCTCTCT	16	27	PASS
1_2899275	ACTCCCGCGAGCGAGCTA	18	64.63	66.67	6	2	52	4	1	GTATTTAGCGACCGACCAG	19	55.86	52.63	2	1	52	GA	2	GAGAGAGAGAGA	12	4
1_2915855	GTACAACAACAAGCCCGATG	20	59.05	50	4	2	75	4	3	ATCACATAGCCCATCAGC	18	54.25	50	3	2	75	GC	2	GCGCGCGCGCGC	12	2
1_291748	TAGTGTGCCTTTATTCCAATG	21	55.44	38.1	4	3	81	6	3	AGCCATTTTTACTTGGAACTT	21	54.86	33.33	3	3	81	TA	2	TATATATATATATATATATATA	22	31	PASS
1_291815	CACAAACAAATAAGAGGATGG	21	54.84	38.1	2	0	74	4	1	TACAATTTTGGAGCCACGA	19	57.69	42.11	4	2	74	TG	2	TGTGTGTGTGTG	12	21
1_292312	AAAAGATTCCAACGACATGAT	21	56.15	33.33	4	3	93	3	1	TACGGCTCACACATATGAAA	20	55.17	40	6	2	93	TAT	3	TATTATTATTATTATTATTAT	21	7
1_2933174	ATATCCGACACCACCTCTATC	21	55.54	47.62	4	0	75	3	0	TGTACCTAACTTTTTAGGCATGT	23	55.02	34.78	6	2	75	CT	2	CTCTCTCTCTCTCTCTCTCTCTCTCTCT	28	3
1_293577	ATCCAGAGAGCAAGTGAATG	20	55.36	45	3	0	89	4	0	CATCTGTTCGATGGTTAGAGA	21	55.4	42.86	4	2	89	GA	2	GAGAGAGAGAGAGAGAGAGAGAGAGAGAGAGAGA	34	7
1_2938810	GCAGGATTATCTTGTGCTTC	20	55.03	45	7	0	68	4	2	CATGACACGCACGTAGGA	18	57.61	55.56	4	0	68	TCT	3	TCTTCTTCTTCTTCT	15	2
1_294013	GCTGTAGAGGAAGAGGTTCTC	21	54.92	52.38	4	3	87	6	1	GCAGGGTTCTCTCTAGGTG	19	54.9	57.89	4	2	87	CTT	3	CTTCTTCTTCTTCTT	15	36	PASS
1_294609	CTTCCTATGCCATCCAATC	19	55.5	47.37	5	0	66	6	2	CAAGAGGTGGGAGGAAGT	18	54.97	55.56	2	1	66	TC	2	TCTCTCTCTCTCTCTCTC	18	35
1_296067	GCTCACTTAAAGCAGACAAAA	21	55.11	38.1	5	0	72	4	1	GATGTCGTATGGATAGCTAGTG	22	54.16	45.45	6	2	72	TA	2	TATATATATATA	12	31
1_297291	ATATCCCACAACCCCTCTAT	20	54.89	45	4	2	88	4	1	TGATTGGATCTTCTTCTCAAA	21	54.99	33.33	4	1	88	CT	2	CTCTCTCTCTCTCTCTCT	18	18
1_297604	GGGGATGCTTCATCGTTC	18	58.96	55.56	5	0	72	4	2	ATATCTTGAGCCCTTCGATAC	21	55.11	42.86	4	0	72	AT	2	ATATATATATATAT	14	24
1_298163	CAAAGAGCAATCTGGAACAT	20	55.37	40	3	2	75	5	1	ACAATTGGTCGCTGAGAA	18	55.05	44.44	6	1	75	GC	2	GCGCGCGCGCGC	12	2
1_298954	GCCTCCTTCCGGTACTATC	19	56.26	57.89	4	3	64	4	1	CCTAATAGGGCCTTTAATCG	20	55.69	45	7	2	64	CT	2	CTCTCTCTCTCTCT	14	2
1_299084	TTTTCTCGTTTAGTCATTTGG	21	54.74	33.33	2	0	71	5	1	AATGATGATATACCATACAGAGC	23	52.73	34.78	8	2	71	TC	2	TCTCTCTCTCTCTCTCTCTCTCTCTC	26	2
1_30101	ATAACTTGAGGAAAACCGAGA	21	55.63	38.1	3	0	92	4	2	TCGTAACCAGCTTATCCAC	19	53.7	47.37	5	0	92	AT	2	ATATATATATATAT	14	28	PASS
1_3020653	CTACAGCTACTGCTCCGACT	20	54.96	55	4	1	65	4	2	GGAGAATGGTCTGAACGTC	19	55.43	52.63	4	2	65	GCC	3	GCCGCCGCCGCCGCCGCC	18	2
1_30224	CCTTCCTCCCCGAAAATC	18	59.41	55.56	3	1	65	4	0	CTGGTGGGATTGACACAC	18	55.38	55.56	3	2	65	CT	2	CTCTCTCTCTCTCTCTCTCT	20	3
1_303144	ATTCGATTTGAAAGTGCATC	20	55.29	35	5	2	70	5	3	TTTTACCTCATGCTTCTTCAC	21	54.7	38.1	4	0	70	CT	2	CTCTCTCTCTCTCTCTCTCT	20	4
1_3036263	GAACTAAAAACCCTCCTCATC	21	54.57	42.86	2	0	70	4	0	ATCTTAGGCCATCTGCTTCT	20	55.72	45	4	0	70	AAG	3	AAGAAGAAGAAGAAGAAGAAG	21	1
1_304225	CCAAAACTTGCTGGTACG	18	55.21	50	4	2	71	3	0	TGATATATTATAACGTGTCCTTG	23	51.6	30.43	7	0	71	CT	2	CTCTCTCTCTCTCTCTCTCTCTCTCT	26	3
1_3045155	TCTCTTCAGTACATCGCTCTC	21	54.81	47.62	4	0	64	3	0	GGCCCCATAGGACTTTTA	18	55.06	50	4	2	64	CT	2	CTCTCTCTCTCTCTCTCTCTCT	22	2
1_305032	CTCCTCCCTCCCTCTCAC	18	57.14	66.67	1	0	73	6	3	CAAAGGGGTAGTAGGAGAAAA	21	55.25	42.86	3	0	73	CT	2	CTCTCTCTCTCTCTCT	16	31
1_305184	AGCCTCACCACCACCTTC	18	58.58	61.11	3	0	57	4	1	CTACGGTCCTCCATGAGAT	19	54.95	52.63	4	2	57	CT	2	CTCTCTCTCTCT	12	34
1_305318	TGCCAGTTCAAGAAATAAAAG	21	54.9	33.33	4	0	88	5	1	GGTTTTGAATGTTAGGTTTCC	21	55.32	38.1	3	1	88	AG	2	AGAGAGAGAGAGAGAGAGAG	20	2
1_305593	CTTCTTCGTTTTGTCACCAT	20	55.29	40	3	2	79	4	3	GCTCTAATTGGGCTAAGAGAA	21	55.62	42.86	4	1	79	TC	2	TCTCTCTCTCTC	12	13
1_3059582	TTCTTCCTTTCCCCACTC	18	55.04	50	1	0	76	6	3	GATCAGTTGGAAGGGACTG	19	55.44	52.63	4	1	76	TC	2	TCTCTCTCTCTCTCTC	16	1
1_307203	CTGCCGTAACAAGCTCTC	18	54.51	55.56	4	0	76	3	0	CTTTCTCTCTCTCGTCCATTT	21	55.34	42.86	2	0	76	TC	2	TCTCTCTCTCTCTC	14	36
1_308309	GGTGGAGTCTTATTGATGATG	21	54.55	42.86	3	1	69	5	2	ATTTTTCTTTCATCTCATGC	20	51.99	30	4	2	69	GA	2	GAGAGAGAGAGAGAGA	16	4
1_3097880	GGAGAATGGTCTGAACGTC	19	55.43	52.63	4	2	65	4	2	CTACAGCTACTGCTCCGACT	20	54.96	55	4	1	65	GGC	3	GGCGGCGGCGGCGGCGGC	18	2
1_3100139	ACTTCCTGGAAACCAAGG	18	54.99	50	7	3	74	5	1	CGAGTGATTGGCGGGAAC	18	62.63	61.11	2	0	74	GC	2	GCGCGCGCGCGC	12	1
1_310109	GAATCGAACGCTGACGAC	18	57.82	55.56	4	2	60	3	0	GGCAGGGCGGAGTAAAGA	18	61.29	61.11	2	0	60	CT	2	CTCTCTCTCTCT	12	1
1_3113086	GTCTCAGGTGTTTGTTGCTC	20	55.79	50	3	0	66	4	0	CCATCTGCCCATGAATGT	18	57.72	50	4	2	66	CT	2	CTCTCTCTCTCTCTCTCTCTCTCTCTCT	28	2
1_312130	GCTTTTGAATATTGCTTGTTG	21	55.32	33.33	6	0	75	4	3	ACGATGGTACACATGAGAAAT	21	54.49	38.1	6	2	75	CT	2	CTCTCTCTCTCTCTCT	16	21
1_31245	TTGTTTAGTTGACTGTTTCCT	21	51.74	33.33	4	1	77	5	0	TGGTTTTCAAGTATGTATGTGTG	23	55.31	34.78	3	0	77	ATAC	4	ATACATACATACATACATACATACATAC	28	10
1_3127280	ACGTCGTCACCAGAGAGATA	20	55.76	50	5	2	61	4	1	ATTGCGTCCCTTGGAGTT	18	58.07	50	3	0	61	AG	2	AGAGAGAGAGAGAGAGAGAG	20	1
1_3130712	GGAGCAGGTACTCTCTCTCTT	21	54.49	52.38	6	1	71	4	1	TCCGATCTCAGCAGTAGTTAG	21	54.89	47.62	4	2	71	TC	2	TCTCTCTCTCTC	12	3
1_3134438	GAGGAGGAACTTTCCAGGTA	20	55.87	50	6	3	69	5	0	CATTGGAGGAAAATAATGATG	21	54.7	33.33	4	2	69	TTC	3	TTCTTCTTCTTCTTC	15	3
1_3137712	CATTGGAGGAAAATAATGATG	21	54.7	33.33	4	2	69	5	0	GAGGAGGAACTTTCCAGGTA	20	55.87	50	6	3	69	GAA	3	GAAGAAGAAGAAGAA	15	3
1_314540	CTTGCGACACTCCCAAAG	18	57.88	55.56	5	3	78	5	3	CGTTGTAGATCTGTGTCCTTG	21	55.86	47.62	6	0	78	AAT	3	AATAATAATAATAATAAT	18	37
1_315040	GCACTTGGTACCTTCAAATAA	21	54.61	38.1	6	1	82	4	0	ATAAATGCCAATTCACATGG	20	55.88	35	6	3	82	AG	2	AGAGAGAGAGAGAGAGAGAGAG	22	38	PASS
1_315406	GAGCATGTCCATACTCAGTTC	21	54.76	47.62	8	1	78	4	2	CACGCTAGTAAAGTCTCAAAAC	22	53.82	40.91	4	2	78	TA	2	TATATATATATA	12	32
1_3156173	CTTGAAGCGATTAATGAAGG	20	55.23	40	6	0	81	5	0	ATCTCAGCGCTTGTGGTG	18	58.45	55.56	6	2	81	CCT	3	CCTCCTCCTCCTCCTCCTCCTCCT	24	3
1_315729	TCTTTGGAAACTGTTTGTGAG	21	55.52	38.1	7	1	77	6	1	CATTCTCACAGTGTTGGTACA	21	54.49	42.86	5	2	70	TC	2	TCTCTCTCTCTCTCTC	16	18
1_315981	AGCGCACTAATTAAAACTATCC	22	54.79	36.36	6	2	73	3	2	GTTGCAGAATGCAGATGG	18	56.04	50	5	0	73	TA	2	TATATATATATATATATATATA	22	36
1_3160978	AGTGGTAATGCACTAATGCTG	21	55.54	42.86	6	2	75	5	3	GATCTCAGCACTGCACAC	18	53.08	55.56	5	1	74	GC	2	GCGCGCGCGCGC	12	2
1_3167094	CAGCTGTAGGTCAGGTTAAAA	21	54.84	42.86	6	2	83	5	0	CACCAACAATGGAGAGAGG	19	56.5	52.63	3	0	83	CT	2	CTCTCTCTCTCT	12	4
1_317424	GACGAATCCTCCAACACC	18	56.21	55.56	5	0	60	4	2	GAAGAAGGTGCCGATGAC	18	56.57	55.56	2	1	60	CCA	3	CCACCACCACCACCACCA	18	22
1_318082	CCCGGGTAAGCTATAAGTCT	20	55.22	50	6	3	72	3	2	GTGAGGGAGGACGAAAAG	18	55.61	55.56	2	0	72	TC	2	TCTCTCTCTCTCTCTCTCTCTC	22	7
1_319217	GCAATACAAGGTACTGCAATG	21	55.95	42.86	7	3	64	3	1	AAAGCTAGCTCGCTCTTTT	19	54.02	42.11	8	2	64	ATC	3	ATCATCATCATCATC	15	38
1_319488	CAGCCCCTCTTTCCTTCC	18	59.73	61.11	2	0	69	4	1	GGACAAATTGGAGCACTAAA	20	55.38	40	5	2	69	TC	2	TCTCTCTCTCTCTCTC	16	19
1_31977	CTTCCTCGAAGGATGGTAT	19	54.16	47.37	6	2	69	4	2	GGTCACAAACCAGACTCTACA	21	55.2	47.62	5	2	69	TC	2	TCTCTCTCTCTCTC	14	36
1_320273	CAGACCGTGAGAGATGTGA	19	55.45	52.63	3	1	75	5	3	GACGACGTCATGGTTCTC	18	54.63	55.56	7	0	75	TGG	3	TGGTGGTGGTGGTGGTGG	18	38
1_3203786	TTCTTCCTTTCCCCACTC	18	55.04	50	1	0	76	6	3	GATCAGTTGGAAGGGACTG	19	55.44	52.63	4	1	76	TC	2	TCTCTCTCTCTCTCTC	16	1
1_320704	ACTCATGCAGACACAGACG	19	55.57	52.63	4	2	87	5	1	CTTCACCCTGCAATCAAC	18	54.87	50	4	0	87	AG	2	AGAGAGAGAGAGAGAGAGAGAGAGAGAGAGAG	32	3
1_3216236	GGGAAAGCCAAGTTAAGAATA	21	55.33	38.1	4	2	88	3	0	GATCTACAGGGAACAGCAG	19	53.12	52.63	4	2	88	TCC	3	TCCTCCTCCTCCTCCTCCTCCTCC	24	1
1_321810	AGATTCCTCCTCCTCGTCT	19	55.34	52.63	3	0	74	3	0	GATTCCCACCACCGCTAT	18	58.3	55.56	3	2	74	GCG	3	GCGGCGGCGGCGGCGGCGGCGGCGGCG	27	30
1_3218496	TGCTGTAAAGAGGGCTACAT	20	55.16	45	4	2	88	3	2	GAATGGCTATGGTTTCTCAT	20	54.21	40	4	2	88	GA	2	GAGAGAGAGAGAGAGAGAGA	20	2
1_3230651	GGAGAATGGTCTGAACGTC	19	55.43	52.63	4	2	65	4	2	CTACAGCTACTGCTCCGACT	20	54.96	55	4	1	65	GGC	3	GGCGGCGGCGGCGGCGGC	18	2
1_323454	CTTTCTCCTCTTCCCCTTT	19	55.08	47.37	0	0	85	4	0	ACATAGTAAGTGTTCGCATCTG	22	54.71	40.91	5	2	63	CT	2	CTCTCTCTCTCTCTCT	16	37
1_323670	ACCTGCGGCAACCCACTC	18	64.68	66.67	5	0	71	3	0	GATGACGGCGATCTGCTC	18	60.49	61.11	4	3	71	CGG	3	CGGCGGCGGCGGCGGCGG	18	34
1_3243078	ATGTGTTGTGTGTGTAGCTTG	21	54.61	42.86	4	0	63	4	0	GAACAGCAAAGATGAGAAGAG	21	54.37	42.86	2	0	63	CT	2	CTCTCTCTCTCTCTCTCT	18	1
1_324519	TGATGATTCCTTTGTAATTGG	21	55.17	33.33	4	0	71	4	0	GATGATGGGGAGAGAAGG	18	55.25	55.56	3	0	71	CTT	3	CTTCTTCTTCTTCTT	15	27
1_324587	CTGCACTTTTTCTCTCTGGA	20	55.76	45	4	2	69	4	1	CTAAATGGCAAATAACTGGAA	21	54.72	33.33	3	0	69	AAT	3	AATAATAATAATAATAAT	18	36
1_324787	ACAGAAACACGGCATAATAAA	21	55.04	33.33	3	0	79	8	3	AAGAGAGTGGGTTTCTGTTTG	21	56.03	42.86	4	0	79	AT	2	ATATATATATATAT	14	35
1_324980	CATCTCTCATGCTCAACTCTC	21	55.06	47.62	4	0	80	3	1	TTCTTAACTTCCTCCACAATG	21	54.55	38.1	4	3	80	CT	2	CTCTCTCTCTCTCTCTCT	18	29	PASS
1_3259856	CAAGATGTTGGGCGAATG	18	58.56	50	6	0	92	3	1	CTACAGGGAACTGCTCACC	19	55.75	57.89	3	3	92	CGG	3	CGGCGGCGGCGGCGG	15	2
1_326138	ATTCCATGCCTTTCTCTAATC	21	55.08	38.1	4	0	86	5	3	TCTTCCTTGGATTACACTCAA	21	54.95	38.1	4	2	86	CT	2	CTCTCTCTCTCTCT	14	13
1_326855	CATCGCCATTTCCTTCAT	18	56.95	44.44	4	2	62	2	1	TATCCGCTACCTTCACACCTA	21	57.41	47.62	3	2	62	TC	2	TCTCTCTCTCTCTC	14	37
1_327128	AAGTCAGCAAAAACGGAGT	19	55	42.11	2	1	83	3	2	CTCTGGCCTTTCCCTCTC	18	57.42	61.11	4	0	83	AG	2	AGAGAGAGAGAG	12	30	PASS
1_3274342	TGAAGCTACATCCTTACAAACA	22	55.25	36.36	6	0	67	5	1	CTACAGGGAACAGCTTGAATA	21	54.75	42.86	4	2	59	AC	2	ACACACACACAC	12	2
1_327756	TGCTGTCAGTTCATTCTGG	19	55.64	47.37	5	0	82	6	0	ATGATATGAACCAATCCCTTT	21	55.04	33.33	4	0	82	TGA	3	TGATGATGATGATGATGA	18	35	PASS
1_327878	CAGCACTAAGCTCGAGAGA	19	54.39	52.63	6	2	70	5	2	CTTACATGGATCCTCTTTGTG	21	54.82	42.86	6	1	70	AC	2	ACACACACACACACACACACAC	22	31
1_32878	TTCCATCTCCTGCGACTAT	19	55.75	47.37	2	2	84	5	3	GAAGAGAAACGGCTGAGAT	19	54.51	47.37	3	2	84	GAC	3	GACGACGACGACGACGACGAC	21	30	PASS
1_328927	GCGAGCTCTTCATTAGCTT	19	55.09	47.37	6	3	77	4	0	GGACTTGGAGGAGGTGAC	18	55.22	61.11	3	3	77	CCG	3	CCGCCGCCGCCGCCG	15	37
1_3291216	CAGCGATCATAAGCATCAT	19	54.69	42.11	4	3	70	3	1	AACACCAGATTCAGAAGGTCT	21	55.37	42.86	5	3	70	TTC	3	TTCTTCTTCTTCTTCTTC	18	2
1_3297864	GTCTCAGGTGTTTGTTGCTC	20	55.79	50	3	0	64	3	0	GGAACTGCCCATGAATGT	18	56.71	50	4	2	64	CT	2	CTCTCTCTCTCTCTCTCTCTCTCTCT	26	1
1_331360	TCCCTCAATTCCTCTGCT	18	55.7	50	4	0	71	7	3	GGAAGTAGGGAGGGAGAG	18	53.6	61.11	2	0	71	CT	2	CTCTCTCTCTCTCTCT	16	32
1_332514	TCTATTCCTCCATCCTTAACC	21	54.93	42.86	4	0	80	3	1	CAAGAACAACTTCCCATGAT	20	55.03	40	4	3	80	TC	2	TCTCTCTCTCTCTCTCTCTC	20	4
1_332572	CATCATGATCACTACGCTACA	21	54.73	42.86	8	0	73	6	3	AGTCAGAGATGCAGATGGAG	20	55.35	50	4	0	73	TA	2	TATATATATATATA	14	9
1_3332491	CTACAGCTACTGCTCCGACT	20	54.96	55	4	1	65	4	2	GGAGAATGGTCTGAACGTC	19	55.43	52.63	4	2	65	GCC	3	GCCGCCGCCGCCGCCGCC	18	2
1_3339640	TGAAGGGAGCAACAGAAATA	20	55.97	40	2	2	72	3	2	GGTACGACAACGAATCTCATA	21	55.26	42.86	4	2	72	AC	2	ACACACACACACAC	14	1
1_3350462	CTTAGAGCGACGGCGAAG	18	59.84	61.11	4	3	94	5	2	ATCTCCATGGGTCTGCTC	18	55.84	55.56	6	0	94	GA	2	GAGAGAGAGAGAGAGAGAGAGAGAGAGAGAGAGAGAGAGA	40	1
1_335802	AAATAAGACCTCTGCCTCAGT	21	54.81	42.86	4	1	73	4	1	ATCAGCGGGTTGTGGATT	18	58.88	50	3	1	73	CT	2	CTCTCTCTCTCT	12	34
1_336065	CAGCCCAAGATGACAAGC	18	57.82	55.56	3	2	95	3	1	GGCGAGACTGGAGAGAGG	18	58.55	66.67	3	0	95	CTC	3	CTCCTCCTCCTCCTCCTCCTC	21	34	PASS
1_336980	CTCTAACAGCCCTCTCCTTC	20	55.78	55	3	0	90	5	1	GCATTCAAAATGAGAAACCA	20	56.22	35	5	0	90	CT	2	CTCTCTCTCTCT	12	36	PASS
1_337413	CAACCATCCGTTTTATCAGTA	21	55.29	38.1	3	2	75	4	1	CTGTCTCAGTGGTCCAGTCT	20	55.16	55	5	3	75	CT	2	CTCTCTCTCTCTCT	14	33
1_33772	TGTCATACCCGATGAAGTTAG	21	55.28	42.86	4	0	73	4	1	ACAATAACGCACACACACAC	20	55.34	45	2	0	77	TC	2	TCTCTCTCTCTCTCTCTCTCTCTCTCTC	28	25
1_3381609	CAGCGTTGAAAAGTACACAG	20	54.59	45	4	1	99	4	0	CAACTCCCAACAAGCTCA	18	55.63	50	4	1	99	TC	2	TCTCTCTCTCTCTCTC	16	1
1_3386619	CAACAGCAACAGCGACAG	18	57.53	55.56	2	1	64	3	1	CAGAGAGGCTCCACTACTACC	21	55.74	57.14	5	0	64	CT	2	CTCTCTCTCTCT	12	1
1_339696	AGCCAAATAGGCACTTAATCT	21	54.97	38.1	5	0	91	5	2	CGATTTAGCAGAAATGAGGTA	21	54.85	38.1	4	2	91	GAAA	4	GAAAGAAAGAAAGAAAGAAA	20	38	PASS
1_339778	CAGCTCTGTGAATGGTTGA	19	55.64	47.37	4	1	68	3	0	AATTTTGTGTGTGTGTGTGTG	21	55.24	38.1	4	0	78	TC	2	TCTCTCTCTCTCTCTCTC	18	8
1_3401444	CAGCCTATTCACTTGTCACAC	21	55.85	47.62	5	3	96	5	3	GTTGGGCTGACACAATACAT	20	55.88	45	3	2	96	AT	2	ATATATATATATATATATATATAT	24	6
1_340427	CAGCAACATCTTCTCTTTTCT	21	53.99	38.1	4	0	88	3	1	GGTAGCCAGTACAAATCTCG	20	54.99	50	4	2	88	TTTC	4	TTTCTTTCTTTCTTTCTTTC	20	2
1_341229	GCCATGGTGGCTCTCTCT	18	58.86	61.11	6	0	75	6	3	GAAGGAGAGGGAGGGATA	18	53.96	55.56	2	2	75	TG	2	TGTGTGTGTGTGTGTGTGTGTGTGTGTG	28	1
1_341429	TCAACTTGTAGTTGGTCTTTCA	22	55.13	36.36	7	1	75	5	1	AGAAGGATGTGCCAATTAAC	20	54.3	40	4	2	75	TG	2	TGTGTGTGTGTGTG	14	38
1_341620	TCAATTTAACGAAAAGATAGGG	22	55.35	31.82	4	0	76	5	3	TTCTCTTGAACCATGTTTTG	20	53.75	35	6	2	76	TG	2	TGTGTGTGTGTGTGTG	16	38
1_343506	GGTCAACCGTATGACTTCAG	20	55.58	50	7	2	92	5	2	CACACTCTGTTTGTTGAGGTA	21	53.76	42.86	3	2	92	AG	2	AGAGAGAGAGAGAGAGAGAGAGAG	24	1
1_3436733	CAGCCGTTTCAGGAAAAA	18	57.38	44.44	6	2	83	3	3	GATTAGGATGGACTGCCTTT	20	55.81	45	3	0	83	AG	2	AGAGAGAGAGAGAGAG	16	23	PASS
1_345190	ACTCCGTCGCCTTATAGTTT	20	55.67	45	4	1	74	6	1	AGGCGAGTTAAATGAGAGAGT	21	54.97	42.86	4	1	74	AT	2	ATATATATATAT	12	34
1_34531	AGAGCAACCAAAAGAAGAACT	21	55.02	38.1	2	2	84	5	3	GTTCTCGATCCTCCGTTT	18	55.06	50	4	0	84	AG	2	AGAGAGAGAGAG	12	38	PASS
1_346086	ACAAGAAGAAGAGGAGAAAGG	21	54.51	42.86	1	0	75	6	3	GTGAAGTCTTCCACATCTTTG	21	54.83	42.86	7	2	75	GCC	3	GCCGCCGCCGCCGCCGCC	18	38
1_347459	CTGCCAAAATCTAGTACGAAG	21	54.53	42.86	4	2	77	4	2	AGCACCTAAGTCCCTTTTACA	21	55.73	42.86	4	2	77	TCT	3	TCTTCTTCTTCTTCTTCTTCT	21	38
1_3475651	TTGGATCCTTGCTCTCCT	18	55.7	50	6	0	95	5	3	AAGATAAAGAAGCAAAAGAACG	22	54.93	31.82	2	2	95	TCG	3	TCGTCGTCGTCGTCGTCGTCG	21	8
1_348637	GCTAAACCTAATACAACTTCTGA	23	52.63	34.78	3	3	88	5	1	AATTAGAATGGTCAACCGAAC	21	55.74	38.1	4	0	88	CT	2	CTCTCTCTCTCT	12	19
1_350172	GACCAATAGGTCTTCTCTGAT	21	52.46	42.86	8	2	81	5	1	CTTCCTCCTCTCGGTGAC	18	55.61	61.11	3	3	81	AG	2	AGAGAGAGAGAGAGAGAGAGAG	22	25	PASS
1_3510464	CTTAGAGCGACGGCGAAG	18	59.84	61.11	4	3	92	4	2	ATCTCGCGGAGACTGCTC	18	59.19	61.11	6	3	92	GA	2	GAGAGAGAGAGAGAGAGAGAGAGAGAGAGAGAGAGAGA	38	1
1_351103	CGGAGAAAAGAGAGTGAGAAG	21	56	47.62	2	0	59	8	0	ATCTTCTTCTCCCAGAGGATA	21	54.62	42.86	5	3	59	AG	2	AGAGAGAGAGAG	12	38
1_35357	CAGCAAACAATAACAATGACA	21	54.81	33.33	3	3	98	3	0	CGGAGAAAATTTAACATCAAAC	22	55.64	31.82	6	2	98	ATG	3	ATGATGATGATGATG	15	36	PASS
1_355065	ATCTGCTGAGGGGGCGTGGA	20	69.7	65	4	0	89	6	3	AACTCCAAGCACCTCTTCTT	20	55.68	45	3	2	89	GGC	3	GGCGGCGGCGGCGGC	15	34	PASS
1_355868	TACTCCTCCTCCTTCTCTAGC	21	54.62	52.38	4	2	77	7	2	GAGTAGGGTTAGGAGCTGTTG	21	55.74	52.38	4	0	77	CTC	3	CTCCTCCTCCTCCTCCTCCTCCTC	24	35
1_356062	AGAGGAAGAATGTGAGAGAGG	21	55.17	47.62	2	0	78	4	1	CGACGACAATCCATTAGC	18	55.02	50	4	2	78	AG	2	AGAGAGAGAGAGAG	14	37
1_356713	CATGCCATGCTATCCTATTT	20	55.3	40	7	0	75	4	1	GATGGAACTGAACTAAAACCA	21	54.38	38.1	3	0	75	AC	2	ACACACACACAC	12	31
1_357422	CGTACGTGTAAAGCAGTGAG	20	54.63	50	6	0	82	4	2	TCTCATCTCATCAAACAATGA	21	54.06	33.33	4	2	82	GA	2	GAGAGAGAGAGAGAGA	16	20	PASS
1_357946	CAGCTTTGAAGGTAAGAGAT	20	51.41	40	4	2	66	5	3	TCAACTAACACAAATGCTCCT	21	55.05	38.1	2	0	66	GA	2	GAGAGAGAGAGAGAGAGAGA	20	1
1_357967	TAAAGTATGCAACTCGAACCA	21	56.08	38.1	6	0	73	4	0	AGCACAAACTCTCACGTACAC	21	55.48	47.62	4	2	73	TCT	3	TCTTCTTCTTCTTCT	15	1
1_358115	ACCGCTTCAAGAGACGTT	18	55.9	50	5	2	54	3	0	GAGGAGGAGGAGGAGGAG	18	56.25	66.67	0	0	54	GCC	3	GCCGCCGCCGCCGCC	15	1
1_3584894	TGTAGATCATATTTGCCCACT	21	54.78	38.1	4	1	86	3	1	GTCAGCATACTGGACCTTTTT	21	55.97	42.86	6	1	86	AAAG	4	AAAGAAAGAAAGAAAGAAAG	20	3
1_3584913	GTGGATGGAAAAGTTTCGTA	20	55.22	40	6	2	85	4	1	CGCTTAGCCTCCCAATCC	18	60.7	61.11	5	0	85	AG	2	AGAGAGAGAGAGAGAGAGAGAGAGAGAGAGAGAGAGAGAGAG	42	4
1_3588074	CTGCCAAGCGGCCCTCTA	18	64.84	66.67	5	3	100	4	0	AGAAAACTGAGAAGAGAGAAAA	22	52.07	31.82	3	0	100	CT	2	CTCTCTCTCTCTCTCTCTCTCTCT	24	1
1_3591083	TGAAGCTACATCCTTACAAACA	22	55.25	36.36	6	0	65	5	1	CGTGTGGTCAGCTTGAATA	19	55.68	47.37	4	2	70	AC	2	ACACACACACAC	12	1
1_3591849	GTCTCAGGTGTTTGTTGCTC	20	55.79	50	3	0	72	2	0	TCCGATCTCGTGTGGTCT	18	57.54	55.56	4	0	72	CT	2	CTCTCTCTCTCTCTCTCTCTCT	22	1
1_3593320	AGAGAATGACACGACCAATC	20	55	45	3	0	88	5	3	TGGTCTGCTGCTGTTATTATT	21	55.18	38.1	3	2	88	AAC	3	AACAACAACAACAAC	15	1
1_3593787	CAGCAAAAGTAGCACCAGTAG	21	55.5	47.62	2	1	85	6	3	GCTGCTATTTGTTAATCTTGG	21	54.47	38.1	4	0	85	CT	2	CTCTCTCTCTCTCTCTCTCTCT	22	1
1_3594540	GGTACGACAACGAATCTCATA	21	55.26	42.86	4	2	74	3	2	TGAAGGGAGCAACAGAAATA	20	55.97	40	2	2	74	GT	2	GTGTGTGTGTGTGTGT	16	1
1_3597001	TGTGCTTTATTCTTGCTCTTC	21	55.02	38.1	2	0	71	5	0	GTGGTCAGCACCTTTTTCATA	21	57.74	42.86	5	2	71	CTT	3	CTTCTTCTTCTTCTT	15	1
1_359947	CATTCACCTTCCTCCACTC	19	55.44	52.63	2	0	75	6	3	GGAAGAAAGGAAGAGAAGAAA	21	54.58	38.1	0	0	75	CT	2	CTCTCTCTCTCTCTCTCTCTCTCTCTCTCT	30	35
1_3601005	GTCCCTTGTACCACCTAATTT	21	54.8	42.86	4	3	66	4	2	CAGTAGCGACAAAGAAAAAGA	21	55.12	38.1	4	0	66	TC	2	TCTCTCTCTCTC	12	26
1_3604399	ACGTCGTCACCAGAGAGATA	20	55.76	50	5	2	79	7	3	ATCTCGTGTGGTCTGCAT	18	54.67	50	4	2	79	AG	2	AGAGAGAGAGAGAGAGAGAGAG	22	1
1_3608533	GTGCCTAGACAAACTGAAAGA	21	54.76	42.86	6	0	83	3	0	TGACTTGAGAATAACCACAGC	21	55.47	42.86	2	2	83	GA	2	GAGAGAGAGAGA	12	3
1_36086	TTGTGGCTCTTTCTTTTTATG	21	54.9	33.33	2	0	74	6	3	AGCGAAAAAGCTAAGCTAGATA	22	54.97	36.36	7	2	74	GA	2	GAGAGAGAGAGAGAGAGA	18	27
1_361342	TAGTGAACCATCAACATCACA	21	54.86	38.1	4	0	74	4	2	GAGGTGCAAGAGTTGGAATA	20	55.37	45	4	2	74	AAG	3	AAGAAGAAGAAGAAG	15	36
1_3613481	GCAGATTTCATGTTTGTTCAC	21	55.72	38.1	4	2	86	4	2	CATCACCAAAAGAGAGAGAGA	21	54.62	42.86	2	0	86	TTTCT	5	TTTCTTTTCTTTTCT	15	1
1_3620036	CTCTCTTCCTCCTTCATGC	19	54.95	52.63	4	2	75	4	0	AACTAGAGCCCAACTTTCCT	20	54.8	45	4	0	75	TC	2	TCTCTCTCTCTC	12	1
1_3620297	GAGATGCGAAAAGTCGTAAT	20	54.63	40	3	2	62	3	3	AAAGAACCGGCACATGAC	18	56.96	50	4	2	62	CA	2	CACACACACACACA	14	1
1_3625556	AGTCTTACCGATGATGGAGAG	21	55.92	47.62	3	3	70	5	3	CCAATTTTTCTTTCCTTCTGT	21	55.21	33.33	4	0	70	GA	2	GAGAGAGAGAGAGAGAGA	18	4
1_3625707	CCTCGTGTTGGTTTTAAAGTT	21	56.04	38.1	6	3	73	6	3	AGCAAACAAACTTCAGACAGA	21	55.25	38.1	3	3	73	CT	2	CTCTCTCTCTCTCTCT	16	10
1_3629765	CCCTCCTCTCTTCCATGC	18	58.23	61.11	4	2	84	3	0	CTTAGACGGCCCTTAGACTT	20	55.41	50	4	1	84	CT	2	CTCTCTCTCTCT	12	1
1_363997	TGCTGGAGAAAACTCTGTG	19	54.85	47.37	3	1	91	6	2	CACCACAAAGTGGAGTTTCTA	21	55.39	42.86	5	2	91	GA	2	GAGAGAGAGAGA	12	35	PASS
1_366412	TTTCCTCATCTTAAAAGGGTA	21	53.42	33.33	4	2	83	4	2	TGCTCTCAATGATCTCTTAGC	21	54.92	42.86	5	2	83	TA	2	TATATATATATATA	14	38	PASS
1_36791	AGAGGAAGCCGAGGTTAG	18	54.55	55.56	2	0	61	4	2	ACCATGAATTCCGGCAAC	18	59.3	50	6	2	61	TGG	3	TGGTGGTGGTGGTGG	15	38
1_367922	GATAACCACACGCACACAC	19	55.71	52.63	2	0	69	4	1	TTTCTGGAAAGTGAAGTATCG	21	54.72	38.1	6	2	69	AG	2	AGAGAGAGAGAG	12	30
1_368834	GTGGTGATGATTTGATTTGTA	21	53.4	33.33	3	2	63	5	2	GAATATTGTGGTTCACAACCTA	22	54.3	36.36	7	3	63	TG	2	TGTGTGTGTGTG	12	38
1_36934	CATAGAAGTTGGTCGAAAATG	21	55	38.1	4	0	68	3	1	GATGCATGAATCGGGAAT	18	56.7	44.44	8	3	68	TA	2	TATATATATATATA	14	2
1_369580	CTGCATGGCAAAACATATAG	20	54.43	40	4	2	72	3	1	GCCTCTCTCTCTCTCTCTCTC	21	54.19	57.14	2	0	74	GT	2	GTGTGTGTGTGTGTGTGTGT	20	8
1_370894	AGAGCAACCAAAAGAAGAACT	21	55.02	38.1	2	2	84	5	3	GTTCTCGATCCTCCGTTT	18	55.06	50	4	0	84	AG	2	AGAGAGAGAGAG	12	38	PASS
1_371895	CAGCTCCGCCTCCTCTAC	18	58.64	66.67	4	0	76	3	0	AAGACCAACTTCCCCTACC	19	55.56	52.63	3	0	76	CGC	3	CGCCGCCGCCGCCGC	15	34
1_37275	GCGTGGATGGTAATAGAAAAT	21	55.84	38.1	3	2	93	5	3	TCAGAAGAAAGTTATTTTGGAG	22	53.24	31.82	6	0	93	CTT	3	CTTCTTCTTCTTCTTCTT	18	17
1_373052	GAGAGTTGAAATATATGCACAAG	23	53.55	34.78	6	2	72	5	2	TTCAGTAAACTCAGGTTTGTA	21	50.24	33.33	5	2	72	TA	2	TATATATATATA	12	37
1_373862	TTTGTAATTGGGTGCTCTCTA	21	55.16	38.1	4	2	75	4	2	GTGTAGATGATGGGGAGAAA	20	54.95	45	3	0	75	TTC	3	TTCTTCTTCTTCTTCTTC	18	37
1_375789	CAGCAAAGCATAGAAATAGGA	21	55.01	38.1	2	0	79	5	3	TCTCAGCTTCTTTTATCCTCA	21	54.5	38.1	4	1	79	GA	2	GAGAGAGAGAGAGAGAGA	18	35
1_377298	GACCACCCTCGCACAAGC	18	62.91	66.67	2	2	87	6	3	GAGGTGGTGGTTTATGAGAA	20	55.03	45	3	3	87	CAC	3	CACCACCACCACCACCACCAC	21	33	PASS
1_377990	CTCCTAAGCAACATGAGGTC	20	54.94	50	4	2	88	5	1	CTCGAGTTTTTGATCATCTTC	21	54.16	38.1	6	2	88	AGA	3	AGAAGAAGAAGAAGA	15	20	PASS
1_381590	GTAGCCGGAGATGTCGTC	18	56.61	61.11	4	3	77	3	2	ATATCAAGGTGCCCGAGA	18	56.5	50	4	2	77	CGA	3	CGACGACGACGACGA	15	38
1_382288	CAGCCTCTTCTTCTTCTTTTT	21	54.85	38.1	3	0	66	4	0	TTTAATAAAGCTTCGGCTTCT	21	55.39	33.33	7	2	66	GT	2	GTGTGTGTGTGT	12	38
1_382348	AAAAGGATTTTCTCCCACTTT	21	56.06	33.33	5	0	73	3	2	CTAACCTGCATGCTACCAA	19	54.88	47.37	6	2	73	CT	2	CTCTCTCTCTCT	12	38
1_383750	CTGTGCTCTTTGGACACC	18	54.94	55.56	3	1	80	4	0	GCACCACCTCTATATTCTTCA	21	54.49	42.86	4	1	68	GT	2	GTGTGTGTGTGT	12	2
1_383886	TGTCCGTACTATTTCTCTCTTC	22	53.02	40.91	4	0	80	4	0	TAATCAAAATTCTCCCACCAT	21	56.07	33.33	4	2	80	AG	2	AGAGAGAGAGAGAGAGAGAGAGAGAG	26	8
1_38649	GCTGACTTTAGTTGGGATCG	20	57.42	50	4	2	95	7	1	GGTCTAAAATCATGATCAGAAAA	23	55.17	30.43	8	2	95	CTT	3	CTTCTTCTTCTTCTT	15	38	PASS
1_386829	CTTATCCAGGTGTGTGTTCTG	21	55.69	47.62	3	1	89	5	3	CACAAGTGTGAAAAACAACAG	21	54.31	38.1	6	1	89	CT	2	CTCTCTCTCTCTCTCTCTCTCTCTCTCT	28	1
1_387094	CACCTGCACGTACAGTACAAC	21	56.78	52.38	8	2	80	4	3	CTGGTGGTCCTAAATTTTGTT	21	55.82	38.1	6	2	80	AG	2	AGAGAGAGAGAGAGAGAGAGAGAGAG	26	35	PASS
1_387198	AATGTTGGTGAGTTGCAATAG	21	55.34	38.1	6	2	79	3	1	GAGAAAGGGGGCATGGAC	18	60.42	61.11	4	2	79	TC	2	TCTCTCTCTCTCTCTCTC	18	29
1_389662	CTGATAGAGTAAGAGCGAGAGAG	23	54.68	47.83	2	0	71	5	3	CTACCACCGCGCGTTCTC	18	62.94	66.67	6	0	71	GGA	3	GGAGGAGGAGGAGGA	15	19
1_389789	AACACCTCCAGGAGCATT	18	55.46	50	7	3	74	4	2	GACTTTGGTGGGTCAAAATA	20	55.05	40	4	2	74	CT	2	CTCTCTCTCTCTCTCTCTCTCT	22	34
1_391362	AGCCAAGGAAATTGAGAGAT	20	55.53	40	4	2	84	7	2	AAGTCCTTGGTGGCTTCT	18	54.7	50	4	0	84	CTT	3	CTTCTTCTTCTTCTT	15	31	PASS
1_392678	AACCATGGGCTCTCGACT	18	58.16	55.56	6	1	79	4	2	ATGACGCAAGGAAAGCTC	18	56.44	50	4	2	79	AT	2	ATATATATATATATATATAT	20	28
1_392762	TATTTTGTTCGAGCTTTTCTG	21	55.05	33.33	4	1	80	5	1	CAAGCCAATCCAACTACAA	19	54.67	42.11	2	0	80	TA	2	TATATATATATA	12	38	PASS
1_393911	AGATATCCCACACTCCCTCTA	21	55.26	47.62	6	2	60	4	1	GCCTAACCTTTTAGACATGTTG	22	55.74	40.91	6	2	60	CT	2	CTCTCTCTCTCTCT	14	19
1_393914	CTGCAGGTTAGAAATATCTGC	21	54.43	42.86	6	2	78	4	1	GTTGCTCAGAAGACTCTTGAA	21	54.87	42.86	7	3	78	CT	2	CTCTCTCTCTCTCT	14	35
1_394455	TTCCATGATTGTTTCATTAGG	21	55.17	33.33	4	1	76	4	2	TGTTAGAAAGGCAGTTCAATG	21	55.64	38.1	4	3	76	TC	2	TCTCTCTCTCTCTCTCTCTC	20	38
1_39449	GTGGCCTCTCCCTCTCCT	18	59.3	66.67	4	0	69	5	2	ATCCGGTGCTGGAGAAAA	18	59.17	50	4	0	69	CT	2	CTCTCTCTCTCT	12	36
1_396079	TCAACTAACACAAATGCTCCT	21	55.05	38.1	2	0	67	5	3	CCAGCTTTGAAGGTAAGAGAT	21	55.38	42.86	4	2	67	CT	2	CTCTCTCTCTCTCTCTCTCT	20	1
1_396712	AGGGGGAAGGAGGAAGAT	18	57.47	55.56	2	2	61	5	3	GAAGCTTGCTGAGCTCCT	18	55.85	55.56	6	2	61	GAG	3	GAGGAGGAGGAGGAGGAG	18	35
1_397199	CCACGGGAGACAAGATAATA	20	55.18	45	3	3	77	7	3	TCGTGTCTCTTTCTCTCTCTG	21	54.85	47.62	2	1	77	AAT	3	AATAATAATAATAAT	15	38
1_397435	CTTATCCAGGTGTGTGTTCTG	21	55.69	47.62	3	1	79	5	3	CACAAGTGTGAAAAACAACAG	21	54.31	38.1	6	1	79	CT	2	CTCTCTCTCTCTCTCTCT	18	32
1_397458	AGATAAGATTCCCTGCACATC	21	55.83	42.86	4	2	74	4	0	TTGCAAATCAGACGAACTACT	21	55.22	38.1	6	2	74	AT	2	ATATATATATATAT	14	23
1_398063	CAGCCCTTGAAGATCGTG	18	57.82	55.56	5	3	80	4	0	CCTCGACTTTGGTCAATTT	19	55.19	42.11	4	3	80	AAT	3	AATAATAATAATAAT	15	38	PASS
1_399088	CTCCTAATATGTCCATCCATTT	22	54.84	36.36	4	0	71	3	0	CTGAAGCATTCGCCTTTC	18	57.05	50	4	0	71	GAAAA	5	GAAAAGAAAAGAAAAGAAAAGAAAA	25	34
1_399522	AGCTCTGTCCCAAAACAAG	19	55.44	47.37	4	0	89	4	1	GAAATCCCAAATCAAAGAGAC	21	55.35	38.1	2	1	89	TC	2	TCTCTCTCTCTCTCTCTCTCTCTCTCTCTCTC	32	6
1_40261	TACTAGTTTGGTTTGGTTTGG	21	54.55	38.1	6	0	76	4	0	ACTTCTCCAACTCCTTCTTGA	21	55.67	42.86	3	2	86	TCT	3	TCTTCTTCTTCTTCTTCT	18	17
1_402960	ATCTGTCCTTGCCGCAATC	19	61.18	52.63	7	3	74	2	0	TCCCTTCTCTCTCTCTCTCTC	21	54.48	52.38	0	0	96	CA	2	CACACACACACA	12	19
1_403615	TCTAATCCAACCAATAACCAA	21	54.78	33.33	2	0	87	4	0	CATCATATATAATAGAAGCCACA	23	51.66	30.43	8	0	87	GA	2	GAGAGAGAGAGAGAGAGAGAGAGAGAGAGAGAGA	34	4
1_404065	ACAATCCGTAGAATCCAAGTT	21	55.34	38.1	3	3	71	4	2	GATTAAAGCAGTGGACAGAAA	21	54.7	38.1	4	0	71	TA	2	TATATATATATATATATA	18	36
1_404790	TGTCATACCCGATGAAGTTAG	21	55.28	42.86	4	0	85	4	2	ATATCATTTCCCACAATAACG	21	54.19	33.33	4	2	79	TC	2	TCTCTCTCTCTCTCTCTCTCTCTCTCTC	28	11
1_404880	AGCAATAGCGTTCATAAGAGA	21	54.59	38.1	4	2	73	3	1	TCAAACAGAGTTCTACCGAAA	21	55.19	38.1	4	0	73	AT	2	ATATATATATATATAT	16	30
1_40495	ATGTTCCTGGTGTCAACTAGA	21	54.69	42.86	4	3	83	4	1	TCACCCAGCCAATACATTA	19	54.89	42.11	4	2	83	TG	2	TGTGTGTGTGTGTGTGTGTG	20	1
1_405110	ATACCGACAATGGGGAGCTG	20	62.19	55	4	2	84	3	0	AGGAGAGGAGGCTTGAAA	18	54.94	50	3	2	70	GA	2	GAGAGAGAGAGAGAGAGAGAGAGAGA	26	4
1_406337	CCCCATAAAACCAAACAAC	19	55.33	42.11	2	0	74	4	0	TAGTGGGCTCTTCGTAACATA	21	55.2	42.86	3	2	74	AAT	3	AATAATAATAATAAT	15	35
1_408430	TGAAAGAAGGTGGTGTAGATG	21	55.31	42.86	2	0	76	5	3	GTGCTCTCTATGTCAGCCTTA	21	54.88	47.62	3	3	76	GAA	3	GAAGAAGAAGAAGAAGAA	18	34
1_410168	GTACCGAAGGATCTAACCACT	21	54.94	47.62	4	1	93	3	3	CACACGCAAAGAGAGAAAGT	20	55.7	45	2	1	93	CT	2	CTCTCTCTCTCTCTCTCTCTCTCTCT	26	28	PASS
1_410447	AATAGCAACTCTTCCACATTC	21	53.64	38.1	3	0	67	8	1	TTATTGCTATTTTACCGATGC	21	54.84	33.33	4	2	67	AT	2	ATATATATATATAT	14	37
1_413336	CTTCTCCCTCTTGTTTTCCT	20	55.17	45	1	0	69	5	2	TCCGATCCAATAGAGTAGAGA	21	54.12	42.86	4	1	69	TC	2	TCTCTCTCTCTC	12	22
1_414067	TCACGCACGCGTATTAAA	18	57.4	44.44	6	3	61	6	3	CTATTCAAATACCCCTGAGATT	22	54.22	36.36	6	2	61	AT	2	ATATATATATAT	12	10
1_414835	CTTGTGCCACCATTTATACTT	21	54.48	38.1	5	2	68	5	2	GCGCAAGCAGTGAATTACTAT	21	57.26	42.86	6	2	68	GTA	3	GTAGTAGTAGTAGTAGTA	18	21
1_416556	GGTATCCTGCACAGATTAAAA	21	54.52	38.1	4	2	67	4	3	ATTGCCTCATGTTCAATTATG	21	55.19	33.33	4	3	67	AAG	3	AAGAAGAAGAAGAAG	15	39
1_417444	GTTTCTCCGTCTCCTTTTCT	20	55.16	45	2	0	67	6	3	GAGGATGATAAGGAAAGTTGG	21	55.4	42.86	3	0	67	TC	2	TCTCTCTCTCTC	12	15
1_417821	AGTGGCGGCGGGACTAAC	18	63.51	66.67	5	0	58	4	1	ACGGATTCCCAGCATTAC	18	55.86	50	5	1	58	GGT	3	GGTGGTGGTGGTGGT	15	38
1_418413	CAAATCTCCTTCTTCTTCTCC	21	54.83	42.86	2	0	55	5	2	CGAGGTATGTGGTTTGGAT	19	55.79	47.37	2	2	55	CT	2	CTCTCTCTCTCT	12	33
1_418635	GATCATCATGGTGTCGATG	19	55.4	47.37	6	3	81	3	3	CAGAATCCAATGCCACAT	18	55.11	44.44	3	3	81	TGG	3	TGGTGGTGGTGGTGGTGG	18	14
1_418873	CAAAGATCCACCAATAACAAT	21	54.2	33.33	4	2	82	4	2	AAGCAGGTTGAGATGAGTTG	20	55.45	45	3	0	82	AG	2	AGAGAGAGAGAGAGAG	16	28	PASS
1_419007	CAAAGGACAAGGGGAGTA	18	53.42	50	2	2	78	4	1	TGAACTTAATCCAACATCCTG	21	55.24	38.1	4	2	78	GAA	3	GAAGAAGAAGAAGAA	15	37
1_419182	ACAAATTGGAGCACTAAAGG	20	54.57	40	5	0	75	3	3	TCTGTATTCAGCCCCTCTT	19	54.84	47.37	6	0	75	AG	2	AGAGAGAGAGAGAGAG	16	4
1_419759	GTCAATGGATGAAGAAGGTG	20	55.46	45	4	0	90	4	2	AAGCGAGGGTGGCATCTC	18	61.35	61.11	3	3	90	AG	2	AGAGAGAGAGAGAGAGAG	18	15
1_42121	GTGCAAGGTGACAAGACC	18	54.73	55.56	4	0	82	4	1	TCCTTTCTCGCTGATTTCT	19	55.14	42.11	2	0	82	CT	2	CTCTCTCTCTCT	12	7
1_421367	GTAGGTGACTGGGATCTTGA	20	55.01	50	4	2	88	6	3	AAAGATCAGTGCCTTCTTCA	20	55.07	40	4	1	88	GCG	3	GCGGCGGCGGCGGCG	15	20	PASS
1_422783	ACCAGTCAAATGCACACATA	20	54.87	40	4	2	80	4	0	GGTTGTTGTTGTGGTAGAGAA	21	55.22	42.86	2	0	80	TC	2	TCTCTCTCTCTC	12	33	PASS
1_424937	CAGCTATAGGATTGCTTCTTTT	22	54.89	36.36	6	0	100	4	0	CTTAGCGGTGGCATCTTC	18	56.92	55.56	3	0	100	TTC	3	TTCTTCTTCTTCTTCTTCTTCTTCTTC	27	36	PASS
1_425085	GCAGGGTTCTCTCTAGGTG	19	54.9	57.89	4	2	87	6	1	GCTGTAGAGGAAGAGGTTCTC	21	54.92	52.38	4	3	87	GAA	3	GAAGAAGAAGAAGAA	15	36	PASS
1_425185	TGTACAAAAGCGTTTCAATCT	21	55.23	33.33	6	1	89	5	3	TATTTAAATTCGCATCCCTTG	21	56.89	33.33	8	0	89	AT	2	ATATATATATATATATATATATATAT	26	2
1_427611	GGTTATGGAAGGAAGAAGAAG	21	54.74	42.86	2	0	73	5	3	CCCAAATAGCAATGTCCTT	19	55.16	42.11	4	3	71	AG	2	AGAGAGAGAGAG	12	34
1_428013	TACAGCCAGAGAACACCTTC	20	55.45	50	3	2	94	4	2	AAGGAAACCAGCGACGTG	18	59.83	55.56	4	3	94	CGC	3	CGCCGCCGCCGCCGCCGCCGC	21	23	PASS
1_428979	GCAAACCAATTTTTACCATT	20	54.38	30	4	3	75	4	2	TATTCTCCTGTCCACTCAAAA	21	54.95	38.1	2	0	75	TA	2	TATATATATATA	12	38
1_429452	AGCCGGAGCCCCCTCGATT	19	69.56	68.42	4	1	91	5	1	AGGCGGAGGTGGAGGAAAG	19	63.9	63.16	2	0	82	CTC	3	CTCCTCCTCCTCCTCCTC	18	1
1_430376	GATCCCCAAGCACTACTAAAA	21	56.05	42.86	4	0	90	3	3	CATATCCTTCTTCCACTTTGA	21	54.47	38.1	4	2	90	TC	2	TCTCTCTCTCTCTCTCTCTC	20	34	PASS
1_430565	ACACGCACAAAGAGAAAAAC	20	55.52	40	2	0	90	3	1	CTATGCTGGGAGCCAGTC	18	56.79	61.11	5	3	90	AG	2	AGAGAGAGAGAGAGAG	16	9
1_430745	CACTAACAGCACTGTGACCA	20	55.68	50	6	2	76	4	1	GTTCTCTTCCATCACCTCTCT	21	54.99	47.62	2	0	76	CCG	3	CCGCCGCCGCCGCCG	15	14
1_431839	AACACCGTAGGCGATTTT	18	55.67	44.44	3	2	80	6	2	ACAAGGCCTACCACAACTC	19	55.11	52.63	6	0	80	CCT	3	CCTCCTCCTCCTCCTCCTCCTCCTCCT	27	15
1_433939	CAGCTCTGTGAATGGTTGA	19	55.64	47.37	4	1	66	3	0	AATTTTGTGTGTGTGTGTGTG	21	55.24	38.1	4	0	76	TC	2	TCTCTCTCTCTCTCTC	16	30
1_434516	TACGACTCCAAGAGAGAGACA	21	55.17	47.62	3	0	93	5	1	CTTCCCGTGGAACGGTTT	18	60.89	55.56	6	3	93	GA	2	GAGAGAGAGAGAGAGAGAGAGAGAGAGAGAGAGAGAGAGAGA	42	2
1_434757	GCATACTCCATTAAAGTTTAGAA	23	52.62	30.43	7	3	76	3	1	CGACGACAATCACCATGT	18	56.11	50	4	2	76	AG	2	AGAGAGAGAGAGAGAGAGAGAG	22	22
1_435303	CCACAAGAGACGGATTAAAA	20	55.39	40	4	2	82	3	0	ATGGGGGAAAACACAGAG	18	55.75	50	2	1	82	AG	2	AGAGAGAGAGAGAGAGAGAGAGAG	24	6
1_436328	CTGCCTCCCTCGACCCCTTC	20	67.72	70	4	0	72	5	1	CGCCGGAGGAGGTGATTC	18	64.11	66.67	4	3	72	TCC	3	TCCTCCTCCTCCTCC	15	35
1_436835	CTCCTCCATCACCCAGTG	18	57.37	61.11	3	3	74	5	2	GTCGAAAAGGAGATACACACA	21	55.3	42.86	4	0	74	CT	2	CTCTCTCTCTCTCTCTCT	18	25
1_43698	CCAGCTCGAAGACTAAGC	18	53.67	55.56	4	2	79	3	2	AAAACGAACCTGTCCACTT	19	54.66	42.11	2	2	79	ACA	3	ACAACAACAACAACA	15	38
1_438066	GTATGATTGCCAACAAAAAGA	21	55.4	33.33	5	0	79	4	3	GGAATGACGATCTCTCTCTCT	21	55.07	47.62	4	1	82	AG	2	AGAGAGAGAGAGAGAG	16	13
1_438089	GCGCATTAAAACGGAGTC	18	56.87	50	4	3	80	5	1	CCTTCCCTTTATTTTCCATT	20	54.94	35	2	1	80	AAAT	4	AAATAAATAAATAAATAAAT	20	25	PASS
1_438244	CCCTATCCCTCCCTCTTG	18	57	61.11	2	0	69	3	0	ATGATGATCCCATTCTCTTCT	21	55.13	38.1	5	0	69	AAG	3	AAGAAGAAGAAGAAGAAG	18	38
1_438551	AAATCTATAGGAATCATCTGAGC	23	53.67	34.78	6	2	71	5	1	TCTTTTATATATGACCATGAAGG	23	52.97	30.43	6	3	71	TA	2	TATATATATATA	12	35
1_438602	CAGCGTCGACCCCTCGAT	18	64.78	66.67	6	2	81	4	1	CGCTTTCTATATTCCTTCCTC	21	55.02	42.86	4	0	81	TC	2	TCTCTCTCTCTCTCTC	16	30	PASS
1_439410	CGCCACCACCTCCTCCTT	18	63.6	66.67	2	0	61	5	2	TTGGATGTGAGAGCTAGTGAT	21	54.95	42.86	4	2	61	CAC	3	CACCACCACCACCACCACCAC	21	39
1_439873	AAGGTGAGATAAGACCACCTC	21	54.88	47.62	5	3	69	3	2	GCAAGAAAACAACAGGATAGA	21	54.7	38.1	2	0	69	TCC	3	TCCTCCTCCTCCTCC	15	37
1_440285	GTGCGGTGATTGACTCAT	18	55.17	50	5	3	82	3	0	CTTCTTCTTGTCGGCTTC	18	53.44	50	2	0	82	AAG	3	AAGAAGAAGAAGAAGAAGAAGAAG	24	35	PASS
1_440300	CTTTTCCTCCCAACCTTC	18	54.61	50	2	0	73	7	3	AGAGAAAAAGAGAGGCAAATG	21	55.51	38.1	2	2	73	CT	2	CTCTCTCTCTCTCTCT	16	38
1_443107	CTGCCTCTTTCTTTATCTCAGT	22	54.74	40.91	3	1	83	6	2	GCCTTATATAAACCGCAAAC	20	54.28	40	8	0	83	GA	2	GAGAGAGAGAGAGAGA	16	24	PASS
1_443917	CAGAATCCAATGCCACAT	18	55.11	44.44	3	3	77	4	3	ATCATGGTGTCGATGGTG	18	55.83	50	4	0	77	CCA	3	CCACCACCACCACCACCA	18	12
1_445238	CCTTCTGAGACCCTCTCCT	19	55.88	57.89	5	1	75	4	1	GACAATCAAAATGAGAAATCG	21	54.87	33.33	3	2	75	TC	2	TCTCTCTCTCTCTCTCTC	18	35
1_44735	CATTCTTCAAATTGCAAAGC	20	56.11	35	6	2	78	4	1	CACTGGTTGATACAGCTCACT	21	55.41	47.62	4	2	78	AG	2	AGAGAGAGAGAGAGAG	16	38
1_44787	CTGCTATTTGTTAATCTTGGTTT	23	54.71	30.43	4	1	86	6	3	CAGCAAAAGTAGCACCAGTAG	21	55.5	47.62	2	1	86	AG	2	AGAGAGAGAGAGAGAGAGAGAGAG	24	3
1_449675	TGTTTATGTAATAAATGCACAGG	23	54.73	30.43	8	1	92	6	1	GCCAAAATTAACATCAATAAGAC	23	54.85	30.43	4	1	92	TA	2	TATATATATATATA	14	24	PASS
1_449921	GCTTTCACTGCAAAAATCTC	20	55.24	40	5	0	75	4	0	ACTAGAAGGCACTCCAAAAGT	21	54.9	42.86	4	1	75	CT	2	CTCTCTCTCTCTCTCTCTCT	20	33
1_449948	CTTCCCCTCCCTATTTTTC	19	55.3	47.37	2	0	77	4	0	CGGTCACCACAATATCTATCT	21	54.19	42.86	5	2	77	CT	2	CTCTCTCTCTCTCTCTCTCTCT	22	20
1_453494	CAGACCGTGAGAGATGTGA	19	55.45	52.63	3	1	75	5	3	GACGACGTCATGGTTCTC	18	54.63	55.56	7	0	75	TGG	3	TGGTGGTGGTGGTGGTGG	18	38
1_454815	CTCTCTCTCTCTCTCTCTCTCTC	23	52.68	52.17	0	0	75	1	0	TATACGTATGTGCGTATGTGC	21	54.85	42.86	8	2	75	TG	2	TGTGTGTGTGTGTGTGTG	18	33
1_455977	AGCGAGGTGGTGGATGAG	18	59.77	61.11	2	0	93	4	2	ATCGGCGACTCCCCCGATG	19	69.93	68.42	7	3	93	GCG	3	GCGGCGGCGGCGGCGGCG	18	38	PASS
1_456166	CTTGTGTTGGTACAGGAGTGT	21	55.15	47.62	4	2	81	6	3	TATTGGACCATGTACCTCTCA	21	55.53	42.86	5	1	81	ACCCA	5	ACCCAACCCAACCCAACCCAACCCA	25	1
1_456353	AGCCCTCTGCTGTTTCCT	18	57.51	55.56	3	0	64	3	0	GACGTTCACAACTTCTGTCTC	21	54.88	47.62	5	1	64	AAG	3	AAGAAGAAGAAGAAG	15	28
1_457092	CATAATTGACTGTTCATAATGC	22	52.59	31.82	7	3	71	4	1	GTGCATATTGTGCTTCTTTTT	21	54.75	33.33	5	0	71	AAAG	4	AAAGAAAGAAAGAAAGAAAG	20	32
1_45723	TACCCTACTCGTAGCACTGAA	21	55.26	47.62	6	0	70	5	3	CACGTGAGTAACCTTTTATGC	21	55.11	42.86	6	2	70	AG	2	AGAGAGAGAGAGAGAGAGAGAGAG	24	37
1_457999	GCCACTGAGTTATTTATTTGG	21	54.16	38.1	5	1	90	4	1	TGTGTATGTCAGACAGAGAGAGA	23	55.1	43.48	7	3	90	CT	2	CTCTCTCTCTCTCTCTCTCTCTCTCTCTCTCTCT	34	17
1_458095	GCTCACTTAAAGCAGACAAAA	21	55.11	38.1	5	0	74	4	1	GATGTCGTATGGATAGCTAGTG	22	54.16	45.45	6	2	74	TA	2	TATATATATATATA	14	18
1_458490	TCCATTAAGGAATGACAGCTA	21	55.08	38.1	6	2	78	4	1	CATGGTTAAATCACAGACC	19	50.99	42.11	5	0	78	AT	2	ATATATATATAT	12	1
1_45892	TCATGATGGTTGGCTCAT	18	55.58	44.44	6	2	72	4	1	GATTGAAATATGGTACTCCAAAA	23	55.07	30.43	5	1	72	AT	2	ATATATATATATATATAT	18	20
1_459372	ATGTTGGTGAGTTGAAATAGC	21	54.4	38.1	3	2	74	4	1	TAGTTAAAATGCGTGTGTGTG	21	54.94	38.1	4	0	74	CT	2	CTCTCTCTCTCTCTCTCTCT	20	8
1_459787	ACTACCATGACTGCATTGTTC	21	55.16	42.86	5	1	73	5	2	AATTAATACAGATAAAGGGAAGG	23	52.98	30.43	6	0	73	TC	2	TCTCTCTCTCTC	12	39
1_460282	TGCTTCATTTCTTGAGCTATC	21	54.94	38.1	4	2	63	3	0	GGTCTGATCATCCGCTTT	18	56.01	50	6	0	63	TC	2	TCTCTCTCTCTC	12	30
1_460478	TCCAACAACATACCTCCTAGT	21	53.82	42.86	4	2	86	6	0	TGTTGTCTGTAATTGTAATTTGC	23	54.74	30.43	6	3	86	ATGC	4	ATGCATGCATGCATGCATGC	20	37	PASS
1_460990	TTTAAATCTATCCCCTCATCC	21	54.87	38.1	6	0	74	3	0	ACAATGTTCACCAAACTCTGT	21	54.6	38.1	5	3	74	CA	2	CACACACACACACACACACACACACA	26	2
1_461595	AGCTTGTTACCTAAACCCAAA	21	55.73	38.1	4	0	73	4	0	GCATTAGTGCCCATCGTA	18	55.52	50	6	2	73	TG	2	TGTGTGTGTGTGTGTGTGTGTG	22	2
1_462182	CGGAAGATCACCTCAAATC	19	55.54	47.37	4	0	77	6	3	TAAGAGGAAAGAGGTGTGTGA	21	55.01	42.86	2	1	77	CT	2	CTCTCTCTCTCTCTCTCTCTCTCT	24	28
1_463748	CCACAATGATTGGCTCAT	18	55.11	44.44	7	3	81	3	1	CTCACATGCGAGGCTGAA	18	59.63	55.56	8	1	81	ATT	3	ATTATTATTATTATTATT	18	8
1_464387	CCGTAGGCAATAATTTCTCAT	21	56	38.1	5	2	74	4	3	GGATAAGCCATCGAGAGAG	19	54.92	52.63	4	0	74	CT	2	CTCTCTCTCTCTCT	14	23
1_465144	TGATACCATCCATCCATCTT	20	55.17	40	4	0	62	3	1	TTCCCCTTCGCTTATAGTG	19	55.5	47.37	4	2	62	CT	2	CTCTCTCTCTCTCTCTCT	18	26
1_46599	CATGCATGCACACACAGA	18	56.9	50	8	0	77	6	3	GCATGCTGTATGTTTTATTGC	21	56.01	38.1	6	2	77	AG	2	AGAGAGAGAGAGAGAGAGAGAGAGAGAGAGAGAG	34	14
1_466159	CTGGGATCCTCAGTTGTTAAT	21	55.75	42.86	8	2	80	4	1	AAGAAGATGACAAAGATTAGGT	22	51.63	31.82	3	0	80	CT	2	CTCTCTCTCTCTCT	14	2
1_467693	TCCAGAAAGAATTGATGGAG	20	55.26	40	5	1	96	4	1	CCTGACTTGCTAGTCTTAAAGC	22	55.39	45.45	8	3	96	AG	2	AGAGAGAGAGAG	12	28	PASS
1_467984	GATGGTCTCTTCTTCCCTTC	20	55.32	50	3	0	77	5	2	CGTAAACAGACAGCTGAACA	20	55.01	45	6	2	77	CT	2	CTCTCTCTCTCTCT	14	37
1_468374	GTACCCATCATCGTCACTTTA	21	55.1	42.86	4	2	72	3	0	CGTAAGACCTGTTCTTTATGC	21	54.36	42.86	7	2	72	CT	2	CTCTCTCTCTCTCT	14	33
1_469138	TTGCAACAATTTTCTAGCAGT	21	55.39	33.33	6	2	69	4	2	CCACGCCTCCTATTATGAC	19	55.61	52.63	5	3	69	AG	2	AGAGAGAGAGAG	12	37
1_469684	AACTCCAAAGCAAGCTCTATT	21	55.14	38.1	4	2	91	4	0	CCACCGCCTCGTTCTTGG	18	65.11	66.67	3	0	91	GA	2	GAGAGAGAGAGAGAGAGA	18	22	PASS
1_470447	GATCCAAAGATCAAATTCCA	20	55.01	35	4	2	77	5	3	AATGAAAGGGACTGGATTG	19	54.93	42.11	3	0	77	ATGG	4	ATGGATGGATGGATGGATGG	20	26
1_471543	ATGGAAAGCTTGGTGCAGT	19	58.3	47.37	6	1	90	4	2	AATATTCGGCAAGTATTGACA	21	54.96	33.33	7	3	90	CATG	4	CATGCATGCATGCATGCATG	20	4
1_471589	GATCTCGACGAACAGCTC	18	54.11	55.56	5	3	77	3	0	CCTCCACCTCCTCCTACA	18	55.95	61.11	2	0	77	CGG	3	CGGCGGCGGCGG	12	18
1_473952	TGCATGATCACAACATCTAAG	21	54.7	38.1	6	3	90	3	2	CTTCTCCTCACATTACCTTCA	21	54.52	42.86	2	1	90	TC	2	TCTCTCTCTCTCTCTC	16	29	PASS
1_475870	CTTATCCAGGTGTGTGTTCTG	21	55.69	47.62	3	1	79	5	3	CACAAGTGTGAAAAACAACAG	21	54.31	38.1	6	1	79	CT	2	CTCTCTCTCTCTCTCTCT	18	18
1_480585	TGCCAGTTCAAGAAATAAAAG	21	54.9	33.33	4	0	88	5	1	GGTTTTGAATGTTAGGTTTCC	21	55.32	38.1	3	1	88	AG	2	AGAGAGAGAGAGAGAGAGAG	20	37	PASS
1_481195	TTGGGGTTCCTTTTGACT	18	55.44	44.44	2	1	65	4	1	CCAGGATAGAAGCCATTTATT	21	55.13	38.1	5	3	65	GA	2	GAGAGAGAGAGAGAGAGAGA	20	31
1_482158	GCAGTAAATGAAAAACATAATCC	23	54.85	30.43	3	0	84	5	1	CAATGGATTCCAATAATCCTA	21	54.25	33.33	7	3	84	CAT	3	CATCATCATCATCAT	15	39	PASS
1_486010	TACTTTGTGCATTATGTGCAG	21	55.02	38.1	5	3	71	4	2	AGACTACAGCATGGCATTAAA	21	55.18	38.1	5	3	71	ATT	3	ATTATTATTATTATT	15	18
1_487553	GGGCTCAGAGGCTCTATTTAT	21	56.74	47.62	7	2	65	3	3	ACATACAAGTTCCACCAAGTC	21	54.11	42.86	3	1	65	AG	2	AGAGAGAGAGAG	12	34
1_488609	AGCCATGCAACAATACCTC	19	56.12	47.37	4	0	99	4	2	AACAGCTCTGGTTTAAGGAAG	21	55.46	42.86	4	2	99	CT	2	CTCTCTCTCTCT	12	4
1_490897	GGAGAAAGAGAAGGAGAAGG	20	54.8	50	0	0	90	3	0	TACAAACAGCAGTTGTCGAT	20	54.31	40	6	2	90	GCG	3	GCGGCGGCGGCGGCG	15	5
1_491389	CTGCTCCCGTTGTTGTTG	18	58.78	55.56	2	0	75	2	0	CTGGTCCTTCCTCTACCTCT	20	55.03	55	3	0	78	GAG	3	GAGGAGGAGGAG	12	33
1_491537	CCCGGGTGGTTCCTACAC	18	61.2	66.67	6	2	59	4	2	ATACGGACCTCAAACTTGTTA	21	54.04	38.1	4	2	59	TC	2	TCTCTCTCTCTC	12	37
1_494342	CTTGTTGGAATCATCACCTT	20	55.03	40	3	0	78	8	1	GATTCCAAGTGCAACGAC	18	54.85	50	4	1	78	TAT	3	TATTATTATTATTATTATTAT	21	37
1_495128	GAGTTACTCCTCTGCTCGAAG	21	56.03	52.38	7	2	79	5	1	TGATCTTGGAGATTCTTTTCC	21	55.93	38.1	5	2	79	GA	2	GAGAGAGAGAGAGAGA	16	38
1_495206	CTTAAGGCCAAAGGAAGC	18	55.18	50	6	2	77	3	0	CAGTCTAATGAAACCACTCCA	21	55.31	42.86	4	0	77	TCT	3	TCTTCTTCTTCTTCT	15	37
1_495319	GAGATTTGGGGAAAAAGGT	19	55.61	42.11	3	0	80	3	0	AGAAGCCATGGTATTCGAG	19	55.31	47.37	6	2	80	AG	2	AGAGAGAGAGAG	12	24	PASS
1_4960	AGTAATTTTCGGAAAGAAGA	20	51.08	30	7	3	74	5	1	ATGTAGCAAAATCGCAGGT	19	55.85	42.11	4	0	74	AG	2	AGAGAGAGAGAGAGAGAGAGAGAGAGAG	28	24
1_496049	AACCGAGCTCTCCAGTATTC	20	56.06	50	6	2	70	6	3	CTCGAGGAGAACTGAGGAT	19	54.31	52.63	6	2	70	CT	2	CTCTCTCTCTCT	12	22
1_498126	GCAAGGATTGGATTTTATAGG	21	55.52	38.1	4	0	72	5	3	ACTACCGCTTTCCAAAAGAT	20	55.64	40	5	2	72	AG	2	AGAGAGAGAGAGAGAGAGAGAGAGAGAG	28	23
1_498440	GCTATAATTGTACGATCGTCTG	22	54.36	40.91	8	2	75	5	2	GCCTGCTATATGCAATTTTT	20	54.79	35	6	1	75	TA	2	TATATATATATATATA	16	23
1_499355	CTTGGGTTTAAAATGCAACT	20	54.6	35	7	3	66	5	3	GTGATTGTAGGGCGTTAAAAA	21	56.91	38.1	4	2	66	CT	2	CTCTCTCTCTCT	12	32
1_501861	CGAGAGCAGTGTGAATGAA	19	55.82	47.37	3	0	57	3	2	CTATGATGTGGCCAGAATTT	20	55.17	40	6	3	57	GTG	3	GTGGTGGTGGTGGTG	15	39
1_503814	CTGCTGGTGTCATGGAAA	18	56.45	50	4	2	72	4	3	CATTTAAGTCTTTGGCCATTA	21	54.72	33.33	6	2	72	ATC	3	ATCATCATCATCATC	15	35
1_504070	CTTGGATCCTTGCTCTCC	18	55.7	55.56	6	0	71	6	1	GCGAGACCAAACCCTAAT	18	55.12	50	2	2	71	TCG	3	TCGTCGTCGTCGTCGTCGTCGTCG	24	33
1_504445	AGATTCCTCCTCCTCGTCT	19	55.34	52.63	3	0	74	3	0	GATTCCCACCACCGCTAT	18	58.3	55.56	3	2	74	GCG	3	GCGGCGGCGGCGGCGGCGGCGGCGGCG	27	23
1_506007	ATTGAGCCCTTTGAATTTATC	21	55.09	33.33	4	0	88	4	1	TGAGGCTACCTTTCTCATTAGT	22	55.01	40.91	4	2	88	TTC	3	TTCTTCTTCTTCTTC	15	38	PASS
1_506064	CAGCTCTGTACCCAAAAA	18	52.08	44.44	4	0	78	4	2	GAAAAGCCGTTTTCTTCAG	19	55.24	42.11	7	2	78	AT	2	ATATATATATATAT	14	16
1_506350	CAGCCTAAATAAAATGATCCA	21	54.64	33.33	4	2	73	6	2	ATGAGATTTTCGCCTTTTATC	21	55.24	33.33	3	0	73	AT	2	ATATATATATATATAT	16	29
1_506406	TGATAGTAATGTGAGTTTTTGC	22	52.4	31.82	3	2	72	5	3	TAGATCCACAACAGACATCAA	21	54.02	38.1	4	0	72	TTAT	4	TTATTTATTTATTTATTTAT	20	31
1_507978	CTACCACCACCTCAAAACAT	20	54.99	45	2	2	76	3	1	GGAAGAAAGAAAGAAAGAAAGA	22	54	31.82	0	0	77	TC	2	TCTCTCTCTCTCTCTC	16	38
1_508870	GTGCACAGAAGGGAAAAA	18	54.57	44.44	6	0	77	3	0	GAGTTGGAGCAAGCGAAC	18	57	55.56	3	0	77	CT	2	CTCTCTCTCTCT	12	20
1_509098	GTTGCTTGAAGGATAGAAATG	21	54.24	38.1	5	0	75	6	3	CCATCTATCGATGCTTATGAC	21	54.86	42.86	8	1	75	TA	2	TATATATATATA	12	3
1_509648	CCACCCTTTCTGCTTGTG	18	57.72	55.56	3	0	92	3	1	TCTTTTTCTTGAGACGAGTTG	21	54.9	38.1	4	1	92	TCT	3	TCTTCTTCTTCTTCT	15	38	PASS
1_510424	CAGCACCAGTTAATGAAGG	19	54.22	47.37	4	0	85	4	2	GCCTTTCCTCACCATAACC	19	57.03	52.63	2	0	85	CGG	3	CGGCGGCGGCGGCGGCGG	18	8
1_511002	GCGCTTACATGTCAAACATT	20	56.35	40	6	3	83	4	1	CAACTTTGCAAAACTCTGTTC	21	55.26	38.1	8	1	83	AAG	3	AAGAAGAAGAAGAAG	15	38	PASS
1_512926	TTAAGATAACTCACCAACTTGC	22	53.97	36.36	5	3	71	4	3	GAGGAACTTCTTGCTTACGTT	21	55.45	42.86	5	2	71	TCT	3	TCTTCTTCTTCTTCTTCTTCTTCTTCT	27	8
1_514200	AGCAAAAGTGGTTCTTCTTGT	21	55.77	38.1	4	2	76	4	2	TTGTCGCACTCCCATAATA	19	55.07	42.11	3	3	76	TC	2	TCTCTCTCTCTCTC	14	6
1_51456	CTCTGCCCTTCCCCAAAG	18	60.73	61.11	3	1	53	2	1	CTCCCTGCCCTCTCTCAC	18	58.39	66.67	2	0	53	GA	2	GAGAGAGAGAGA	12	1
1_515650	AGCCTAAACAAGGACCCTA	19	54.04	47.37	4	2	62	6	3	TCTGGATTTGTATAGCTGAGG	21	54.67	42.86	4	1	62	AAT	3	AATAATAATAATAATAAT	18	38
1_515839	CAGCCCTCCGTGCATCCT	18	64.78	66.67	4	0	64	6	3	CACTGAGGAGAAGGAGAAGAT	21	55.17	47.62	3	2	64	CTT	3	CTTCTTCTTCTTCTT	15	38
1_516888	GCCAATGACCATATGATAAAA	21	55.13	33.33	6	2	68	4	2	GTTTTGACAGAAAGACAGACG	21	55.08	42.86	5	2	68	TC	2	TCTCTCTCTCTCTCTC	16	38
1_517283	GTGAATGTTGGTGAGTACGTT	21	55.07	42.86	4	2	81	3	0	TTTTGGAGTTAAAATATGAGAGG	23	54.62	30.43	4	0	81	TC	2	TCTCTCTCTCTC	12	30	PASS
1_517389	ACCGCTTCAAGAGACGTT	18	55.9	50	5	2	51	3	0	GAGGAGGAGGAGGAGGAG	18	56.25	66.67	0	0	51	GCC	3	GCCGCCGCCGCC	12	11
1_517946	CTCTTTGCGACTTTTTCCT	19	54.82	42.11	2	0	74	4	0	GGCTCTGCAGTCCTTCAT	18	56.29	55.56	6	2	74	CT	2	CTCTCTCTCTCTCT	14	28
1_518182	GGCTCATACGTTAGATCAAAAT	22	55.21	36.36	6	2	72	4	2	TGCTTTACGTGTAGAATCAAA	21	53.83	33.33	6	2	72	AT	2	ATATATATATATAT	14	21
1_519611	AGCCATTTGTTTAGCTTCTTT	21	55.16	33.33	4	0	74	3	0	AATCGTGCATCATTCATATTG	21	56.05	33.33	6	2	74	CT	2	CTCTCTCTCTCTCTCTCTCTCTCTCT	26	2
1_521287	CTCCCAAATCCAGTAGAGAGA	21	56.05	47.62	4	1	72	5	2	AGAACTCTCCTTCCTTTTTGA	21	54.92	38.1	4	1	72	AG	2	AGAGAGAGAGAG	12	36
1_52130	CAGAAGTAGAGGGACCAAATA	21	53.67	42.86	3	2	94	4	1	AAATTTTCTTGTGGCAAGAGT	21	55.69	33.33	7	3	94	AAC	3	AACAACAACAACAAC	15	27	PASS
1_531222	CGAGACGAAGGAAGGAGAT	19	56.95	52.63	2	2	77	5	3	CATCAGCCCTCCCTCAAT	18	58.53	55.56	2	2	77	GAG	3	GAGGAGGAGGAGGAGGAGGAG	21	2
1_532622	CAGCTGTCTAGTCTCTGGA	19	51.08	52.63	6	3	87	3	1	CTCCTCTTATTGCCATCTTTT	21	55.32	38.1	4	0	87	TC	2	TCTCTCTCTCTCTCTC	16	38	PASS
1_532741	AAGGCGCTCATCGTCCAC	18	62.4	61.11	4	2	89	4	0	CTCCTTCGTCGCCCGTCCT	19	67.2	68.42	3	0	89	CGG	3	CGGCGGCGGCGGCGGCGGCGGCGG	24	25	PASS
1_533498	TTTACACAAAAGCCCTAACTG	21	54.86	38.1	3	1	82	4	1	TCTGGGTGGGTGGGTTAT	18	58.56	55.56	2	2	82	CT	2	CTCTCTCTCTCTCTCTCTCTCT	22	15
1_533975	ATACCATGCACTGCTTCTGT	20	55.78	45	5	3	87	5	2	TCCAAATCACCAGGTATCTTA	21	54.76	38.1	5	3	87	TTC	3	TTCTTCTTCTTCTTC	15	33	PASS
1_535198	CAGCAAAAGTAGCACCAGTAG	21	55.5	47.62	2	1	94	6	2	TCTTCACCCTGCTATTTGTTA	21	55.16	38.1	2	2	94	CT	2	CTCTCTCTCTCTCTCTCTCTCTCT	24	1
1_535281	CACAAGCACTACTCCTTCCA	20	56.46	50	6	0	87	6	3	GTAGTTCCAGGGGTGCTT	18	55.01	55.56	3	0	87	ACC	3	ACCACCACCACCACC	15	28	PASS
1_536	CATCCCCTCTTTCTCCAT	18	54.8	50	2	2	95	5	0	CCAATTTCTATGGACCTTCTT	21	55.01	38.1	4	0	95	TCT	3	TCTTCTTCTTCTTCTTCT	18	16
1_536684	CTGCCTCCCTCGACCCCTTC	20	67.72	70	4	0	72	5	1	CGCCGGAGGAGGTGATTC	18	64.11	66.67	4	3	72	TCC	3	TCCTCCTCCTCCTCC	15	2
1_536715	CTGCTGAAACTGGCTTGG	18	58.05	55.56	2	0	95	5	3	CCTTATTATAGAAGCCTCTTCC	22	53.51	40.91	6	3	69	TGA	3	TGATGATGATGATGATGA	18	37
1_537610	TAGGTGCACAAGAATGTGAAT	21	55.76	38.1	6	2	82	5	3	CTCATGTATTGTTTTCCTTCTTC	23	54.86	34.78	4	0	82	AAAG	4	AAAGAAAGAAAGAAAGAAAG	20	2
1_538362	TATGTGCCGGGTTTTATTTAT	21	56.24	33.33	4	2	94	6	3	ATAACTCCAGCCACCAATG	19	55.96	47.37	3	3	94	CT	2	CTCTCTCTCTCTCTCTCTCTCTCTCTCTCTCTCTCTCTCTCT	42	20	PASS
1_540089	GAACAGTTAAGTCGTCACCAG	21	54.95	47.62	5	1	75	5	2	GTGGACTTCTCCCACTGAC	19	55.33	57.89	4	1	75	GA	2	GAGAGAGAGAGAGAGAGA	18	9
1_540642	ACCAAGGCTACCAATCCT	18	54.5	50	3	2	65	4	0	CTCTTCTCTTCCTTTCCCTCT	21	55.98	47.62	0	0	65	AG	2	AGAGAGAGAGAGAGAGAGAGAG	22	14
1_541751	CTGTTGTTACTGCTGTTTGCT	21	55.82	42.86	4	0	76	5	2	AGCAATGAAATCAACTCACAA	21	55.89	33.33	4	0	76	TC	2	TCTCTCTCTCTCTC	14	37
1_541837	ACAATCCGTAGAATCCAAGTT	21	55.34	38.1	3	3	69	4	2	GATTAAAGCAGTGGACAGAAA	21	54.7	38.1	4	0	69	TA	2	TATATATATATATATA	16	18
1_542588	CAGCCCGAGTCTCTATTATTT	21	55.35	42.86	5	0	83	5	1	GCCTTCTACGAGACAAGGA	19	55.52	52.63	4	2	83	TC	2	TCTCTCTCTCTCTC	14	37	PASS
1_543038	AGCCTCCAACTTTCATCC	18	55.06	50	3	0	73	4	0	CAGTTCACAATAACACCGACT	21	55.25	42.86	3	1	73	AAG	3	AAGAAGAAGAAGAAGAAGAAG	21	2
1_543452	GGAAACACTGAGGAAGAAGAT	21	55.01	42.86	3	2	73	4	2	CTCAACAAACATCCTTTCTGT	21	54.43	38.1	3	3	73	GAG	3	GAGGAGGAGGAGGAG	15	37
1_544144	CAGCTAATGTCTTCATTCAAAC	22	54.34	36.36	4	3	88	8	2	CATTTGAAGCTTTAGCCAATA	21	55.03	33.33	6	2	88	TC	2	TCTCTCTCTCTCTC	14	32	PASS
1_54554	CCTCTGTGATTCTTGTTCTTC	21	54.03	42.86	3	0	75	4	2	GCTGAGGAGGAGGAGGAG	18	57.48	66.67	3	0	75	CTT	3	CTTCTTCTTCTT	12	31
1_546134	TGTCATACCCGATGAAGTTAG	21	55.28	42.86	4	0	81	4	2	ATATCATTTCCCACAATAACG	21	54.19	33.33	4	2	75	TC	2	TCTCTCTCTCTCTCTCTCTCTCTC	24	4
1_546155	CAGCACAGAGTTCAATATAAGG	22	54.39	40.91	4	2	94	3	0	TGTTCATGGACATCAAGGTAG	21	56.04	42.86	8	0	94	GA	2	GAGAGAGAGAGAGAGA	16	15
1_546268	CAGAGACTTGGCAATCAATC	20	55.81	45	5	1	92	6	2	GATTTATATGTGAAGAGAACGAG	23	52.69	34.78	4	0	92	CTT	3	CTTCTTCTTCTTCTTCTTCTTCTTCTTCTTCTTCTT	36	23	PASS
1_547732	TCTTACGGATGGTACGATAAA	21	54.98	38.1	6	1	86	4	3	TGGCATAATTTTAACCACCTA	21	54.99	33.33	4	2	86	AG	2	AGAGAGAGAGAGAGAGAGAG	20	8
1_5494	CAGCATTCTGTCTGATAACTT	21	52.18	38.1	6	3	69	4	1	TCTCCATGACAATGAAGAGAG	21	55.35	42.86	7	1	69	TTC	3	TTCTTCTTCTTCTTC	15	37
1_552641	CAGCTCTTCAGTGGACTAACT	21	53.9	47.62	4	1	88	4	0	GGTACTCTTTCTCCCCTCTTC	21	56.09	52.38	4	0	88	AG	2	AGAGAGAGAGAG	12	25	PASS
1_553104	CCATAATCAAATCGATACATCA	22	55.15	31.82	6	2	77	4	1	TGGTTTGCCAAAAATTTAAC	20	55.39	30	7	2	77	AG	2	AGAGAGAGAGAGAG	14	23
1_5534	GATCAGCTTCTCCTCCAAC	19	54.75	52.63	4	0	73	2	1	CTCTTCGGTCTCCTCGTC	18	55.79	61.11	2	1	73	CCT	3	CCTCCTCCTCCTCCTCCTCCTCCT	24	35
1_554605	CAGCTTCCTCCACCATTAG	19	55.84	52.63	4	1	75	8	2	GGTGGAAGAAAAGGCAAG	18	55.78	50	2	0	75	TC	2	TCTCTCTCTCTCTCTCTCTCTC	22	5
1_554927	TAAGCAGGCAATGGTGAT	18	55.02	44.44	3	2	75	3	1	TGATCGTTCCAAAGTAAGCTA	21	55.32	38.1	4	2	75	CA	2	CACACACACACA	12	38
1_555360	AGCCATGCGGCCTCCCTAC	19	66.91	68.42	4	0	67	6	3	GAGGGAACGGAGGCATAGT	19	59.1	57.89	2	1	67	TCC	3	TCCTCCTCCTCCTCC	15	34
1_555572	CGTACGTGTAAAGCAGTGAG	20	54.63	50	6	0	80	4	2	TCTCATCTCATCAAACAATGA	21	54.06	33.33	4	2	80	GA	2	GAGAGAGAGAGAGA	14	18
1_558740	TTGCTTGAAGGATAGAAATGT	21	54.24	33.33	5	2	76	6	3	CTCCATCTATCGATGCTTATG	21	55.03	42.86	8	2	76	TA	2	TATATATATATA	12	38
1_558751	GGTGGGAAGAGGAACGTC	18	57.96	61.11	4	2	68	7	2	CATCTCCTCCTCCTTGAAC	19	54.59	52.63	3	1	68	GTG	3	GTGGTGGTGGTGGTGGTG	18	14
1_559127	GGAAGAAAGGTCAGAAGAAGA	21	55.31	42.86	3	0	68	6	3	CCCCTTCCTCCATTACTCT	19	55.65	52.63	2	0	68	AGG	3	AGGAGGAGGAGGAGGAGG	18	1
1_559455	TGGCTATGTCTTAAAGATGTGT	22	54.21	36.36	7	2	76	5	1	CATCTCTCTCTCTCTCTCTCTCT	23	52.99	47.83	2	0	76	GT	2	GTGTGTGTGTGTGTGTGTGTGT	22	34
1_559730	CAGCGGCAGTAGAACTCTT	19	55.81	52.63	4	2	56	4	1	TGGACCTGCTACGATGAC	18	55.37	55.56	3	1	56	TCT	3	TCTTCTTCTTCTTCT	15	34
1_560000	CAGACCTAAACCACATCCATA	21	55.11	42.86	2	2	85	4	0	GGTTAACATGATTTTGCACTC	21	54.82	38.1	6	1	85	AT	2	ATATATATATATAT	14	25	PASS
1_560864	CTAGGATGTCTCTGCATGTGT	21	55.33	47.62	4	0	76	3	2	ACTCCCTTCGTGAGCTAATAC	21	55.25	47.62	4	1	76	GA	2	GAGAGAGAGAGAGAGAGAGAGAGA	24	23
1_563248	TCCTTTCTCGCTGATTTCT	19	55.14	42.11	2	0	82	4	1	GTGCAAGGTGACAAGACC	18	54.73	55.56	4	0	82	GA	2	GAGAGAGAGAGA	12	9
1_563290	CAGCGAGAACTTCTATGTCAC	21	55.2	47.62	7	3	72	6	3	ATGTGACACACACACACACAC	21	55.94	47.62	7	0	90	TC	2	TCTCTCTCTCTCTCTCTCTC	20	23	PASS
1_563979	GCTAGGTTCATAAATCTTTCCA	22	55.34	36.36	6	0	75	4	0	ATCATTTTCGTCCCAAGTTA	20	54.73	35	3	2	75	TG	2	TGTGTGTGTGTG	12	38
1_56566	GAGTTACTCCTCTGCTCGAAG	21	56.03	52.38	7	2	81	5	1	TGATCTTGGAGATTCTTTTCC	21	55.93	38.1	5	2	81	GA	2	GAGAGAGAGAGAGAGAGA	18	31	PASS
1_567860	GGAATTTCCCAACGAAAA	18	55.96	38.89	7	2	74	5	2	ACATTTCATTTGTGAGGTTTG	21	55.15	33.33	3	0	74	CT	2	CTCTCTCTCTCTCT	14	36
1_568151	TGCTATCCTTTAACCTACCAA	21	54.33	38.1	4	0	72	5	3	GCCAAATGATGATTGTTTAGA	21	55.32	33.33	6	3	72	ACC	3	ACCACCACCACCACC	15	34
1_570357	AGCCACACCCTTCTCTTC	18	55.13	55.56	2	0	63	3	0	TTCTCTCTGTCTGTTCCATGT	21	54.8	42.86	4	2	63	TA	2	TATATATATATATATA	16	38
1_570726	CTGCTGGTGTCATGGAAA	18	56.45	50	4	2	72	4	3	CATTTAAGTCTTTGGCCATTA	21	54.72	33.33	6	2	72	ATC	3	ATCATCATCATCATC	15	38
1_570920	GGCAATTTTGACAAACTGAAT	21	56.76	33.33	7	2	72	7	3	ATTCTTCAAAGATTGGGTGTT	21	55.31	33.33	6	0	72	AG	2	AGAGAGAGAGAGAGAGAG	18	2
1_572585	TGAAACAGGGGAGGAGAG	18	56.09	55.56	2	0	79	4	3	TCAAAATTTCGTTCTTTCTC	20	52.26	30	6	0	79	AG	2	AGAGAGAGAGAGAG	14	4
1_57309	AACCATGGGCTCTCGACT	18	58.16	55.56	6	1	81	4	2	ATGACGCAAGGAAAGCTC	18	56.44	50	4	2	81	AT	2	ATATATATATATATATATATAT	22	5
1_575265	CAGCTCTGTGAATGGTTGA	19	55.64	47.37	4	1	66	3	0	AATTTTGTGTGTGTGTGTGTG	21	55.24	38.1	4	0	76	TC	2	TCTCTCTCTCTCTCTC	16	4
1_576409	GGTGGGAAGAGGAACGTC	18	57.96	61.11	4	2	68	7	2	CATCTCCTCCTCCTTGAAC	19	54.59	52.63	3	1	68	GTG	3	GTGGTGGTGGTGGTGGTG	18	38
1_576793	TGGTTTGCCAAAAATTTAAC	20	55.39	30	7	2	77	4	1	CCATAATCAAATCGATACATCA	22	55.15	31.82	6	2	77	TC	2	TCTCTCTCTCTCTC	14	23
1_580180	CCCTGCAACAGAAGCAAT	18	57.31	50	4	2	82	4	3	CGTTTGAAATTTCTAGATTGG	21	54.29	33.33	8	0	82	AAT	3	AATAATAATAATAATAATAATAATAAT	27	2
1_580461	GGTCGCTTTAGGAGGTCT	18	54.36	55.56	2	2	75	4	3	CTCTCAACAAGAAGCACTCAT	21	54.73	42.86	3	2	75	AG	2	AGAGAGAGAGAG	12	12
1_580688	GCTGTGGGAAACTTTTGAT	19	55.18	42.11	5	2	52	3	0	TGTTGGACTTGGTAGACG	18	52.61	50	2	2	52	GC	2	GCGCGCGCGCGC	12	38
1_58069	AGCCCAATATGTAAGTGTTACC	22	55.02	40.91	5	3	99	4	2	GTATGATCCATGGTATTCTATTT	23	51.82	30.43	6	2	99	AAT	3	AATAATAATAATAATAAT	18	33	PASS
1_584172	GGAAGCAAAGAGCTCACA	18	54.91	50	6	0	78	3	1	GCACATAGTATAGCAGATGGAA	22	54.73	40.91	5	0	78	AG	2	AGAGAGAGAGAGAGAGAG	18	8
1_584595	CTCCTGAATAAGGGGAAGTTA	21	55.18	42.86	5	2	67	6	3	TTCCTCCTAACTTTCTTACCAA	22	55.01	36.36	3	2	67	AGA	3	AGAAGAAGAAGAAGA	15	5
1_585106	CAAACACGCTAGTAAAGTCTCA	22	55.08	40.91	4	1	82	5	0	GAGCATGTCCATACTCAGTTC	21	54.76	47.62	8	1	82	TA	2	TATATATATATA	12	32	PASS
1_587680	GTCGGAGCTGGGGAAGGAG	19	64.53	68.42	4	0	83	5	2	CAGTCGCAGTTCCAGTCC	18	57.79	61.11	2	0	83	GGA	3	GGAGGAGGAGGAGGA	15	10
1_589170	CTCCCAGGCCTCTCCTCA	18	61.5	66.67	6	1	71	3	1	ACACAGTTGGCTGCTGTT	18	55.06	50	5	3	61	TC	2	TCTCTCTCTCTC	12	1
1_589306	TGTCATACCCGATGAAGTTAG	21	55.28	42.86	4	0	83	4	2	ATATCATTTCCCACAATAACG	21	54.19	33.33	4	2	77	TC	2	TCTCTCTCTCTCTCTCTCTCTCTCTC	26	11
1_589374	AGATGAGAGGGTGCAATTC	19	55.07	47.37	4	2	76	7	0	ATATCCCTCTCCTTTTCCTTC	21	55.54	42.86	4	0	76	GA	2	GAGAGAGAGAGAGAGAGAGAGA	22	9
1_590095	AACTCAACCAAAAACTCCACT	21	55.46	38.1	1	1	91	3	1	GGGAAGAAAGAAACATAAGGA	21	55.13	38.1	2	0	91	TC	2	TCTCTCTCTCTCTCTCTCTC	20	10
1_591223	TGGCTATGTCTTAAAGATGTGT	22	54.21	36.36	7	2	94	5	3	CAGGCCACTAAGAATTTACATC	22	55.67	40.91	4	2	70	GT	2	GTGTGTGTGTGTGTGTGTGTGT	22	7
1_592949	CCTTGGTGACCCTCTTTC	18	55.43	55.56	5	0	74	7	3	AAAGAAGGAAAACGAGGAA	19	54.13	36.84	2	0	74	TC	2	TCTCTCTCTCTCTCTC	16	11
1_593671	GCATACTCCATTAAAGTTTAGAA	23	52.62	30.43	7	3	74	3	1	CGACGACAATCACCATGT	18	56.11	50	4	2	74	AG	2	AGAGAGAGAGAGAGAGAGAG	20	20
1_593758	AGATCGTGTGCGGTGATT	18	57.5	50	4	1	77	3	3	GGCTTCGTGAGTCAAACA	18	55.61	50	5	1	77	AAG	3	AAGAAGAAGAAGAAGAAGAAGAAG	24	7
1_593877	CATTAAAGGCCCTATTTGC	19	55.02	42.11	5	2	77	4	3	CCCATACATATACATCAAGCA	21	53.64	38.1	4	1	77	AC	2	ACACACACACAC	12	30
1_596589	TTTCCACCGTTCTGTGAC	18	55.24	50	4	3	92	3	1	AGAGTGAGTTTAGAGTGTGTGTG	23	53.77	43.48	2	0	92	CT	2	CTCTCTCTCTCTCTCTCTCTCTCTCTCTCTCT	32	5
1_596724	GCACTTGGTACCTTCAAATAA	21	54.61	38.1	6	1	80	4	0	AAATGCCAATTCACATGG	18	55.12	38.89	6	3	80	AG	2	AGAGAGAGAGAGAGAGAGAGAG	22	1
1_597487	GGATATCGTGGAAATCCTTAC	21	55.2	42.86	7	1	91	4	1	TTTTGAGTGAAATGTAAACTGG	22	54.68	31.82	5	0	91	TA	2	TATATATATATATATATA	18	11
1_598059	AATGTTGGTGAGTTGCAATAG	21	55.34	38.1	6	2	83	3	0	AAAAATATGAGAGGGAAGG	19	50.95	36.84	4	0	83	TC	2	TCTCTCTCTCTCTCTCTCTCTC	22	31	PASS
1_5990	AGCCATGCAACAATACCTC	19	56.12	47.37	4	0	96	4	3	AGCTCTGGTTTAAGGAAGGT	20	54.8	45	4	1	96	CT	2	CTCTCTCTCTCT	12	2
1_601919	AAAGTATCGCTTTCAGCATC	20	54.79	40	4	1	79	4	1	TGGAGTGGCCTAGTTTTCTAT	21	55.66	42.86	4	2	79	TA	2	TATATATATATATATATATA	20	16
1_602524	GAGCATTAGATAGCATGTTTCA	22	54.85	36.36	4	2	77	4	1	CTAACCACCACCCTCTATTTT	21	54.97	42.86	2	0	77	AT	2	ATATATATATAT	12	35
1_602852	TTCTATATTTACGACACCAGCA	22	55.22	36.36	4	0	89	5	0	CCTCAAACTCTTAGAGAACAGAA	23	54.81	39.13	7	0	89	TTCT	4	TTCTTTCTTTCTTTCTTTCT	20	19
1_603593	CCATAGGCCTGTGCAGAA	18	58.29	55.56	8	2	76	3	1	ATCACCGACGAGCTCAAAT	19	58.24	47.37	6	2	76	GA	2	GAGAGAGAGAGA	12	34
1_60568	TCTAATCCAACCAATAACCAA	21	54.78	33.33	2	0	87	4	0	CATCATATATAATAGAAGCCACA	23	51.66	30.43	8	0	87	GA	2	GAGAGAGAGAGAGAGAGAGAGAGAGAGAGAGAGA	34	27	PASS
1_605693	ATTGTGTCTGTGTGTGTGTCA	21	55.7	42.86	3	3	70	5	2	ACAATGAAACCAATCTTAGCA	21	54.99	33.33	3	1	70	AG	2	AGAGAGAGAGAGAGAGAGAGAGAGAG	26	19
1_607508	TCTACCATCCTTCGTGAGAG	20	55.38	50	3	2	79	5	2	CACTCCTCTTCTCTCCCTTT	20	55.16	50	1	0	79	AG	2	AGAGAGAGAGAGAGAG	16	8
1_60841	TCCGTCATTGCCATTATC	18	55.21	44.44	4	2	74	2	0	ACCTCATCCTCCGTTCCT	18	56.94	55.56	2	0	74	CCG	3	CCGCCGCCGCCGCCGCCGCCGCCG	24	21
1_611004	TGATAAATAACTCATGGAATGC	22	54.48	31.82	4	2	76	5	2	CGAACATTCACAAAGCTTGA	20	57.48	40	6	2	76	AG	2	AGAGAGAGAGAG	12	38
1_611256	TGAGATCCACATGGAATACTA	21	53.04	38.1	6	3	77	3	2	TTCTTAAAACTGATTGCCTTC	21	54	33.33	4	2	77	AG	2	AGAGAGAGAGAGAGAGAGAGAGAG	24	15
1_613948	CCAGATTCAGAAGGTCTACAA	21	54.52	42.86	5	1	85	4	0	GATCTCATCTCAGCTCATCC	20	54.67	50	4	0	85	GAA	3	GAAGAAGAAGAAGAAGAA	18	2
1_616152	ACTCACCCTTCCCCTATTTA	20	55.26	45	2	2	86	5	1	GACAGAGTTTCGGTTAGGG	19	54.75	52.63	3	0	86	CT	2	CTCTCTCTCTCTCTCT	16	1
1_616581	CAGCTTATGACAGCAACATAGT	22	54.87	40.91	4	2	68	4	2	GGATTCCGACCATATATTCAT	21	55.4	38.1	6	2	68	GA	2	GAGAGAGAGAGAGAGAGA	18	38
1_616764	TGTCCCCTCTTTCTCCAT	18	55.34	50	2	2	87	5	0	AATTTCAATGGACCTTCACTT	21	55.31	33.33	4	2	87	CTT	3	CTTCTTCTTCTTCTT	15	33	PASS
1_617358	ATTAAAGAAGTCGGAACGATT	21	54.78	33.33	4	3	78	5	3	CTTTTATACCAGATCCTACCTTC	23	53.3	39.13	4	0	78	TC	2	TCTCTCTCTCTC	12	32
1_61871	TGTGATGCCAGTCCTTTC	18	55.33	50	3	0	90	6	0	TGCACTCCTCATCACCTC	18	55.32	55.56	4	0	90	AG	2	AGAGAGAGAGAGAGAGAGAGAGAGAG	26	13
1_622700	TCCATTAAGGAATGACAGCTA	21	55.08	38.1	6	2	80	4	1	GACATGGTTAAATCACAGACC	21	54.45	42.86	5	0	80	AT	2	ATATATATATAT	12	37	PASS
1_622978	CTGTTTGTGGATGAGAAAGAA	21	55.44	38.1	3	0	86	7	1	ATGCCACAAAGGTAGCAGT	19	55.77	47.37	4	2	86	AG	2	AGAGAGAGAGAGAGAG	16	11
1_624014	CTTGTGTTGGTACAGGAGTGT	21	55.15	47.62	4	2	81	6	3	TATTGGACCATGTACCTCTCA	21	55.53	42.86	5	1	81	ACCCA	5	ACCCAACCCAACCCAACCCAACCCA	25	38	PASS
1_6249	TAGGGCTCCATAGTCCTCTAC	21	55.18	52.38	4	0	74	4	0	CCTCCCTTCATTTCTCCTC	19	56.22	52.63	2	0	74	AG	2	AGAGAGAGAGAGAGAG	16	30
1_628401	CTTCCTCATGGCCAAACC	18	59.01	55.56	6	0	75	6	1	AGGAAGACGCCATTCTTAGT	20	55.64	45	4	1	75	ACC	3	ACCACCACCACCACC	15	38
1_629996	GAAAAACATCAGATCCTCCTC	21	55.34	42.86	5	3	79	4	2	CTTCTCGTGTGTATGTGGATA	21	53.67	42.86	3	2	79	TA	2	TATATATATATA	12	18
1_630128	GCAGGTGATGGAGTAGAGAAT	21	55.91	47.62	2	2	79	5	2	GAGTACCGATCTCTCAGGTTC	21	55.45	52.38	4	3	79	GA	2	GAGAGAGAGAGA	12	12
1_631539	AGCTCTACCCTCCTTTGAAT	20	54.72	45	4	2	73	4	0	ATCTTCACCCAGCCACCAC	19	60.95	57.89	2	0	73	GA	2	GAGAGAGAGAGAGAGAGAGAGAGAGAGA	28	1
1_631916	CTCCCATTACCTTCCCTTC	19	56.07	52.63	2	0	70	8	3	TTTCATTCTAGGTCATGTGAGA	22	54.96	36.36	4	1	70	CA	2	CACACACACACACACA	16	28
1_632450	CTTATCCAGGTGTGTGTTCTG	21	55.69	47.62	3	1	89	5	3	CACAAGTGTGAAAAACAACAG	21	54.31	38.1	6	1	89	CT	2	CTCTCTCTCTCTCTCTCTCTCTCTCTCT	28	11
1_63493	GCGCAAGCAGTGAATTACTAT	21	57.26	42.86	6	2	68	5	2	CTTGTGCCACCATTTATACTT	21	54.48	38.1	5	2	68	TAC	3	TACTACTACTACTACTAC	18	22
1_63622	ACCTTCCCCATCTCTGTTAG	20	55.74	50	2	1	80	6	2	TGTCAACTTCCTAGAGATCCA	21	54.92	42.86	4	2	73	GA	2	GAGAGAGAGAGAGAGAGAGAGA	22	31
1_637380	CTGCCAAAATCTAGTACGAAG	21	54.53	42.86	4	2	75	4	2	CACCTAAGTCCCTTTTACA	19	50.24	42.11	4	2	75	TCT	3	TCTTCTTCTTCTTCTTCTTCT	21	1
1_638361	GCTGAAGATATAGAGTGAGATGG	23	54.95	43.48	4	0	77	4	1	GCACTTGGATGTGACTACAAA	21	56.27	42.86	5	3	77	AG	2	AGAGAGAGAGAG	12	3
1_639431	TCAACTAACACAAATGCTCCT	21	55.05	38.1	2	0	70	5	2	CAAACAGCTTTGAAGGTAAGA	21	54.96	38.1	5	0	70	CT	2	CTCTCTCTCTCTCTCTCTCT	20	1
1_639506	AAGCGGAGTGACATAAAATCT	21	55.65	38.1	3	2	69	3	2	ATTACGAACGAATCGAGAAG	20	54.64	40	5	0	69	GA	2	GAGAGAGAGAGA	12	35
1_639827	ATGCTCTCTCCCTCTCTCTTA	21	55.01	47.62	2	2	71	3	1	TAATTATAGTGCTGGGCCTCT	21	55.77	42.86	6	1	71	GA	2	GAGAGAGAGAGA	12	30
1_640287	AACCTAGCAAATAATCCAACA	21	54.16	33.33	4	0	76	4	1	TGAAGACATGGTATGTCACCT	21	55.42	42.86	7	3	76	GGGA	4	GGGAGGGAGGGAGGGAGGGA	20	37
1_642826	GAATTGGTCATCACTTCTCCT	21	55.71	42.86	7	0	74	5	3	CTTCAACCATGGAAGAGAATA	21	54.47	38.1	6	2	74	CT	2	CTCTCTCTCTCTCTCT	16	37
1_643081	AGCTTTGGTTCCCTCAAC	18	55.15	50	4	1	77	5	0	TTTAAAATCAAGAGCATCCAC	21	54.65	33.33	6	2	77	TC	2	TCTCTCTCTCTCTCTCTCTCTC	22	1
1_643404	AATAAACCAGAAGATGAAGTGG	22	55.1	36.36	3	0	83	8	2	TCTTCTTCTTCGTTAATCTCG	21	54.13	38.1	4	2	83	GGA	3	GGAGGAGGAGGA	12	38	PASS
1_644170	AGACAGACATGTGTTGTTTTC	21	52.54	38.1	6	2	77	4	1	ATTTGTTCGACCCATAATGTA	21	54.65	33.33	5	2	76	AT	2	ATATATATATAT	12	14
1_645706	CGACCACCACTTACCTAATTT	21	55.85	42.86	4	3	62	3	0	GATCATCAGAGATCTAGCCTTT	22	54.4	40.91	7	2	62	AT	2	ATATATATATATATAT	16	22
1_646055	AGATTCAGTCAGAGATGCAGA	21	55.06	42.86	4	0	61	5	1	ACAGCATGCTTTAACACC	18	51.87	44.44	8	2	61	AT	2	ATATATATATATAT	14	9
1_646056	CATCATGATCACTACGCTACA	21	54.73	42.86	8	0	69	6	2	AGAGATGCAGATGGAGGA	18	53.82	50	4	0	69	TA	2	TATATATATATATA	14	4
1_646375	GGTGTAACATGCAAGTTGTTT	21	55.25	38.1	8	3	78	4	3	ACAAATCTCTGACAAGAAGCA	21	55.17	38.1	5	0	78	TAT	3	TATTATTATTATTAT	15	27
1_646685	AGCTCGATGTCGCCTAATA	19	56.11	47.37	4	3	73	4	0	CTTCCGGTACTATCGCTTG	19	56.03	52.63	5	2	73	GA	2	GAGAGAGAGAGAGAGA	16	4
1_646843	TTTAAATCTATCCCCTCATCC	21	54.87	38.1	6	0	76	3	0	ACAATGTTCACCAAACTCTGT	21	54.6	38.1	5	3	76	CA	2	CACACACACACACACACACACACACACA	28	1
1_647990	AGGTGGAATTCGGGGTTC	18	59.71	55.56	6	3	85	5	0	CTCATCGCCTCCCCGTTC	18	64.11	66.67	2	0	85	GGA	3	GGAGGAGGAGGAGGA	15	24	PASS
1_647995	GCTGAAGATATAGAGTGAGATGG	23	54.95	43.48	4	0	82	7	2	CTTCAGCACTTGGATGTAACT	21	54.63	42.86	3	2	82	AG	2	AGAGAGAGAGAG	12	3
1_647998	CCGGCTCAGCTGTATCAT	18	57.27	55.56	6	3	66	5	2	TATGATGGCCAAATAATAGGA	21	54.84	33.33	6	2	66	AT	2	ATATATATATATATATAT	18	38
1_651323	TCTTACGGATGGTACGATAAA	21	54.98	38.1	6	1	88	4	3	TGGCATAATTTTAACCACCTA	21	54.99	33.33	4	2	88	AG	2	AGAGAGAGAGAGAGAGAGAGAG	22	36	PASS
1_653347	TCACATGTCCACAAATATGAA	21	54.79	33.33	6	2	78	3	0	TTCCACCAATCACGTAGC	18	55.38	50	4	2	78	AAT	3	AATAATAATAATAATAATAAT	21	16
1_654068	CGAAACTGGCTTCACTGG	18	57.88	55.56	4	1	78	6	3	GTCTCTGAAGCGACCTCTC	19	55	57.89	6	2	78	CT	2	CTCTCTCTCTCTCT	14	34
1_654466	CTCTTCCTCCACACCAAAC	19	55.53	52.63	2	0	73	3	0	ACCAACCAAAGTCCAAAAC	19	54.92	42.11	2	0	73	TC	2	TCTCTCTCTCTC	12	25
1_654872	TGGCATACAGGACATGTTTTA	21	56.63	38.1	6	2	94	5	3	GGTTTCCTGCTAATAACGA	19	52.99	42.11	3	1	94	AAT	3	AATAATAATAATAATAAT	18	19
1_655140	TACTAGTTTGGTTTGGTTTGG	21	54.55	38.1	6	0	67	4	0	CCAACTCCTTCTTGAGCTTAG	21	56.02	47.62	4	3	84	TCT	3	TCTTCTTCTTCTTCT	15	6
1_65777	CCTGCCATGAGAATTTTT	18	53.55	38.89	4	3	68	6	2	TAGAGCAATATTCTTGTCCAT	21	51.75	33.33	6	3	68	AT	2	ATATATATATAT	12	14
1_658268	GCCTGTTAAGAGATGGCTAAT	21	55.34	42.86	6	2	86	4	3	ATGAAGGGATGAATCAATCTT	21	55.15	33.33	5	3	86	TC	2	TCTCTCTCTCTC	12	36	PASS
1_658312	CTTCCCCTCCCTATTTTTC	19	55.3	47.37	2	0	77	4	0	CGGTCACCACAATATCTATCT	21	54.19	42.86	5	2	77	CT	2	CTCTCTCTCTCTCTCTCTCTCTCT	24	1
1_658908	AGGTCTCAAGGCCGACCAC	19	62.62	63.16	4	0	80	4	3	GACGGTGACACGGTGAGT	18	57.91	61.11	7	1	80	TCC	3	TCCTCCTCCTCCTCCTCCTCC	21	2
1_660879	CATTAAAGACAAGGACAGCAC	21	55.05	42.86	4	0	69	2	0	ACGATCGCCCCCAACAAC	18	64.25	61.11	6	0	69	GA	2	GAGAGAGAGAGA	12	37
1_663147	GTGCAAGGTGACAAGACC	18	54.73	55.56	4	0	82	4	1	TCCTTTCTCGCTGATTTCT	19	55.14	42.11	2	0	82	CT	2	CTCTCTCTCTCT	12	3
1_664552	CAGCATCTCCTTCTCTTGG	19	55.99	52.63	2	0	74	3	1	TCCCTAAGTCTCTCCTCTCTC	21	54.38	52.38	3	0	74	GA	2	GAGAGAGAGAGAGAGAGA	18	38
1_66476	AGCTCTGGTTTAAGGAAGGT	20	54.8	45	4	1	99	3	2	AACAGCCATGCAACAATAC	19	54.5	42.11	4	0	99	GA	2	GAGAGAGAGAGA	12	14
1_664983	ACCACCCAGCTCTCTCTC	18	55.12	61.11	4	0	72	4	0	CTTGACTTGGGGCATACATA	20	56.14	45	2	2	72	CT	2	CTCTCTCTCTCT	12	30
1_66512	ATAGCTCGGATCGTCTCAG	19	55.48	52.63	4	3	81	4	2	GGTTGCAGACTGTGAAAAA	19	54.68	42.11	5	1	81	TC	2	TCTCTCTCTCTC	12	5
1_665273	ATATCCAAAGACTCTGTGTGC	21	54.36	42.86	7	3	65	3	0	CATGAAAGAAGTTGAGACGAT	21	54.5	38.1	4	2	65	GA	2	GAGAGAGAGAGAGAGA	16	14
1_665671	CATACTAGCGAGCAGTGTTTC	21	55.41	47.62	4	1	85	3	0	AGATGTGCGTGTGCGTGT	18	59.89	55.56	2	0	85	CT	2	CTCTCTCTCTCTCT	14	1
1_665968	CAGCAACATAAACAAGAAGAC	21	52.74	38.1	2	1	96	5	3	ACCACCGGAGATGTTATTATT	21	55.15	38.1	4	2	96	AAT	3	AATAATAATAATAAT	15	11
1_668870	ATCTGCGACAACGGACAT	18	57.5	50	3	2	81	3	1	ATAACAAAACAACGGATACGA	21	54.89	33.33	4	2	81	TC	2	TCTCTCTCTCTCTCTCTCTCTC	22	33	PASS
1_67067	GACTTTCCTCCTGACCTTCT	20	54.98	50	2	0	78	7	3	CTTGAGCAAGAGGAAGTTATG	21	54.46	42.86	6	0	78	CTT	3	CTTCTTCTTCTTCTT	15	6
1_670756	TAGAACTGCTGAAACCCCTAT	21	55.66	42.86	3	2	86	5	1	TGCACACAGAAGTGTTGTAAA	21	55.39	38.1	4	2	86	TC	2	TCTCTCTCTCTCTC	14	13
1_671304	GGGAAAGCCAAGTTAAGAATA	21	55.33	38.1	4	2	84	3	1	TCATCTCAGCAGGGGAAT	18	56.5	50	3	2	84	TCC	3	TCCTCCTCCTCCTCCTCCTCCTCCTCC	27	3
1_671474	GGCAATTTTGACAAACTGAAT	21	56.76	33.33	7	2	72	7	3	ATTCTTCAAAGATTGGGTGTT	21	55.31	33.33	6	0	72	AG	2	AGAGAGAGAGAGAGAGAG	18	34
1_67161	ACAACAGGCAGGTGACAG	18	55.36	55.56	3	2	76	5	1	TGGATGTTGATGTAACAATGA	21	54.79	33.33	5	3	76	AG	2	AGAGAGAGAGAGAGAGAGAGAGAGAGAGAGAG	32	11
1_674280	CTTTGTTTTTCCCCTATTTGT	21	55.1	33.33	2	0	81	7	2	GGTGTAGGTGCAAAGCAG	18	55.19	55.56	4	1	81	TC	2	TCTCTCTCTCTCTCTCTCTCTCTC	24	17
1_674942	TTTCCACCGTTCTGTGAC	18	55.24	50	4	3	90	3	1	AGAGTGAGTTTAGAGTGTGTGTG	23	53.77	43.48	2	0	90	CT	2	CTCTCTCTCTCTCTCTCTCTCTCTCTCTCT	30	4
1_675251	CCGCCAAGCGAGAGCAAG	18	65.61	66.67	3	0	65	5	3	GCACCACTCAGGCCTCTC	18	59.48	66.67	6	0	65	GA	2	GAGAGAGAGAGAGAGAGA	18	37
1_675340	CTTTCTCCTCTTCCCCTTT	19	55.08	47.37	0	0	87	4	0	ACATAGTAAGTGTTCGCATCTG	22	54.71	40.91	5	2	65	CT	2	CTCTCTCTCTCTCTCTCT	18	2
1_676193	AAATTAAATAACCCCCTCCAC	21	56.12	38.1	5	0	84	6	0	CAACATTATCTAACTCAACATGC	23	54.26	34.78	4	2	84	CT	2	CTCTCTCTCTCTCTCT	16	31	PASS
1_676349	ATGGTGCTCTCCCTCGAC	18	58.69	61.11	4	2	94	4	0	GCTAACTCTTCCTTCGAAACT	21	54.72	42.86	6	1	94	TC	2	TCTCTCTCTCTCTCTCTCTC	20	23	PASS
1_677813	GATGGGGATAAGGTGGTC	18	54.93	55.56	2	1	80	4	1	CCTTCTGTTTACGGTATTGTG	21	54.96	42.86	5	0	80	TC	2	TCTCTCTCTCTCTC	14	38	PASS
1_680955	GTTTCGAACCGCCATTCC	18	61.4	55.56	6	2	80	3	0	AGAGACGGAGAACACTAAAGC	21	55.45	47.62	2	2	80	CCG	3	CCGCCGCCGCCGCCG	15	16
1_681519	CTGCGAATAGGATAAGAGGTT	21	55.35	42.86	2	0	74	4	0	AATCTAGTTTGAAGGCTTGGT	21	54.84	38.1	6	1	74	AG	2	AGAGAGAGAGAG	12	25
1_682574	GGAGAAGGAGGTCAGAGAATA	21	55.1	47.62	3	2	66	3	2	ATCCAATCACCGATCACAT	19	55.99	42.11	4	2	66	AG	2	AGAGAGAGAGAGAGAGAGAG	20	9
1_684500	AGTAGGACATGGTTCTTAGCC	21	55.1	47.62	4	1	76	7	1	TCTTTCAAAACTAACCATGC	20	53.06	35	5	2	76	AAG	3	AAGAAGAAGAAGAAGAAG	18	22
1_68552	CGGAAGATCACCTCAAATC	19	55.54	47.37	4	0	79	6	3	TAAGAGGAAAGAGGTGTGTGA	21	55.01	42.86	2	1	79	CT	2	CTCTCTCTCTCTCTCTCTCTCTCTCT	26	31
1_686054	GCACTTGGATGTGACTACAAA	21	56.27	42.86	5	3	81	4	1	CCCAGCTGAAGATATAGAGTG	21	54.25	47.62	6	2	81	CT	2	CTCTCTCTCTCT	12	1
1_687128	AGAATTCTGAAACCACTGC	19	52.67	42.11	8	2	59	4	2	CTTTACCGTAAGAAGCTTGG	20	54.52	45	7	2	59	CCG	3	CCGCCGCCGCCGCCG	15	34
1_68758	CTTGAAGCGATTAATGAAGG	20	55.23	40	6	0	97	3	0	ATGGAGGAAGAGGGGAGA	18	57.01	55.56	2	0	97	CCT	3	CCTCCTCCTCCTCCTCCTCCTCCT	24	1
1_688650	ATCCCTCCTCCCCTCGACT	19	62.31	63.16	4	1	79	3	1	TTTGGGTACAAACAGACAGAT	21	54.72	38.1	4	2	79	CT	2	CTCTCTCTCTCTCTCTCTCTCTCTCTCTCT	30	37
1_68866	ACCAAACCAGAAGAAAAAGAG	21	55.27	38.1	1	0	75	5	3	TGATCGTTCCGCTTTCAC	18	58.26	50	4	0	75	GAA	3	GAAGAAGAAGAAGAAGAA	18	36
1_68878	TTAGAATGTCTTGCACTTTGC	21	55.79	38.1	4	3	72	3	0	CAGATGCTTTTGAGTCAGTTT	21	54.76	38.1	5	0	72	CATA	4	CATACATACATACATACATA	20	32
1_689179	CTCAAGGACCCCAACCTC	18	57.96	61.11	3	0	80	5	1	GTTTCAAGTCTTCCATTCCTT	21	55.03	38.1	5	0	80	TC	2	TCTCTCTCTCTCTCTCTCTCTCTCTCTC	28	13
1_689389	CAGCTCCACAAAGAATCTTAC	21	54.28	42.86	7	3	74	4	1	TAGTTGGGCTCCAAATACTTA	21	54.33	38.1	8	2	74	ATA	3	ATAATAATAATAATA	15	1
1_691482	GAAACCGCTAACACCTTTC	19	54.93	47.37	4	2	72	3	1	AAGACGAATTCTCCGACAC	19	55.16	47.37	6	1	72	TC	2	TCTCTCTCTCTCTCTCTCTCTCTC	24	16
1_693470	AGTAGGACATGGTTCTTAGCC	21	55.1	47.62	4	1	76	7	1	TTCTTTCAAAACTAACCATGC	21	54.73	33.33	5	2	76	AAG	3	AAGAAGAAGAAGAAGAAG	18	13
1_693543	GTACGGCTCACACATATGAA	20	54.53	45	6	2	74	4	3	TCATGAAGTAGGAATAGTTTCAA	23	53.53	30.43	6	3	74	AAT	3	AATAATAATAATAATAATAAT	21	8
1_693613	GGAAAGGGAAGCACAAGG	18	58.2	55.56	2	0	81	3	0	TGAACTTAATCCAACATCCAG	21	55.24	38.1	4	1	81	AAG	3	AAGAAGAAGAAGAAG	15	32	PASS
1_694209	AGATCTCGATGTATTGTGCAT	21	54.74	38.1	6	3	72	5	1	CAGAGAGACAGAGAGAGAGACA	22	53.91	50	1	0	72	TG	2	TGTGTGTGTGTG	12	19
1_695541	AGCTTGCGTTGCATATAATAA	21	55.46	33.33	5	3	79	3	1	CTCTCTGCCTCCTAATGTACC	21	55.66	52.38	4	2	79	TC	2	TCTCTCTCTCTCTCTC	16	9
1_69659	GAGCAGGAGGAGGAGAAC	18	54.71	61.11	2	0	73	4	0	AGCCTCATAGCCTCAACAT	19	54.86	47.37	4	2	73	GAG	3	GAGGAGGAGGAGGAG	15	38
1_697044	GTGGTCGTGTCGTCACTC	18	55.66	61.11	6	2	75	3	3	GGAATTGTGGGAGAAAACA	19	55.89	42.11	4	0	75	CTT	3	CTTCTTCTTCTTCTT	15	7
1_697212	ATGGTGCATATTGTGCTTCT	20	55.69	40	5	1	63	7	2	GTTCATAATGCACCCACAA	19	55.23	42.11	7	0	63	TTTC	4	TTTCTTTCTTTCTTTCTTTC	20	34
1_699993	GTGGTGATGATTTGATTTGTA	21	53.4	33.33	3	2	63	5	2	GAATATTGTGGTTCACAACCTA	22	54.3	36.36	7	3	63	TG	2	TGTGTGTGTGTG	12	1
1_700702	CAGCCGTATGCGATGCTG	18	62.58	61.11	4	2	94	6	0	TTTTCTCTACGTGCTGAAGG	20	55.79	45	4	1	94	TAT	3	TATTATTATTATTATTAT	18	34	PASS
1_702488	GGAAGCAAAGAGCTCACA	18	54.91	50	6	0	80	3	1	GCACATAGTATAGCAGATGGAA	22	54.73	40.91	5	0	80	AG	2	AGAGAGAGAGAGAGAGAGAG	20	8
1_703221	CCTCCCTTCATTTCTCCTC	19	56.22	52.63	2	0	74	4	0	TAGGGCTCCATAGTCCTCTAC	21	55.18	52.38	4	0	74	TC	2	TCTCTCTCTCTCTCTC	16	31
1_70461	CTCGGTATTAAACCATGATCC	21	56.1	42.86	6	2	74	3	1	CGCAGAACAAAGAAGAGTG	19	54.59	47.37	2	0	74	CT	2	CTCTCTCTCTCTCTCTCT	18	38
1_705313	CTAACATGCAAGTGTTTGGTT	21	55.42	38.1	6	2	78	4	0	AATCATTGTGGTTCTTGGTC	20	54.85	40	5	1	78	TTTCT	5	TTTCTTTTCTTTTCTTTTCTTTTCTTTTCT	30	31
1_705667	AAGGTGAGATAAGACCACCTC	21	54.88	47.62	5	3	65	3	0	GAAAACAACAGGATAGAAGCA	21	54.7	38.1	2	0	65	TCC	3	TCCTCCTCCTCCTCC	15	7
1_707308	AGAGGATTGGAAGAGAGAGG	20	55.07	50	2	0	64	5	3	CAATGTCGCCTTGAATCC	18	57.51	50	4	2	64	AG	2	AGAGAGAGAGAG	12	34
1_707466	ACCACTGCTTCTTGTCTATCC	21	55.98	47.62	3	0	92	5	3	GGTGAACAAATGAACAAAGAA	21	55.28	33.33	2	0	92	TG	2	TGTGTGTGTGTG	12	28	PASS
1_707960	CAGCACCTTAGCCAAATA	18	52.31	44.44	4	2	97	4	0	AAAAGAAAGGAATCCACTCAC	21	55.03	38.1	5	1	97	AT	2	ATATATATATATATATAT	18	30	PASS
1_709510	AGGAGGTTCAGTTTGTTCTCT	21	54.67	42.86	3	0	78	3	1	GCCACCATTCTGCTAAAA	18	54.73	44.44	2	2	78	TC	2	TCTCTCTCTCTCTCTCTCTCTC	22	16
1_710600	GTTGGGAGGATGCCAAAC	18	58.85	55.56	5	3	76	3	2	ATAATTGCTATTCATGCGTTG	21	55.55	33.33	6	2	76	CT	2	CTCTCTCTCTCTCTCT	16	22
1_710883	CCCTATCCCTCCCTCTTG	18	57	61.11	2	0	66	3	0	ATGATGATCCCATTCTCTTCT	21	55.13	38.1	5	0	66	AAG	3	AAGAAGAAGAAGAAG	15	27
1_711101	ATTGCCAACATATCAAAACAG	21	55.27	33.33	5	1	74	3	2	GGAGGAGCTAAGTGTCTATCT	21	52.03	47.62	4	1	74	AT	2	ATATATATATAT	12	33
1_711271	GTCTGACATGGGATAAAGGTT	21	55.58	42.86	5	2	75	4	2	GTTGCACTTTGTGATTACCAT	21	55.17	38.1	4	2	75	TTTA	4	TTTATTTATTTATTTATTTA	20	34
1_712228	GCTAGCATTGGCCAACCA	18	60.78	55.56	8	2	92	3	1	AGGACTTAAATCGACAACTGA	21	54.12	38.1	6	1	92	GA	2	GAGAGAGAGAGAGAGAGAGAGAGAGA	26	7
1_713204	ATGGTGCATGTTGTTGTGTA	20	55.73	40	4	2	69	4	1	CAGGCAGATAAGTCAGAGAAA	21	54.85	42.86	3	0	69	AT	2	ATATATATATATATATATATATAT	24	26
1_713267	TGCCGTTTTAAGCTCCTAT	19	55.24	42.11	4	2	98	7	2	TCCGATCTACAAACAGCATAC	21	55.43	42.86	4	2	98	CT	2	CTCTCTCTCTCTCTCTCTCTCTCTCTCTCT	30	1
1_713897	CAGCACAAAGTTCAATATAAGG	22	54.42	36.36	4	2	96	3	0	TGTTCATGGACATCAAGGTAG	21	56.04	42.86	8	0	96	GA	2	GAGAGAGAGAGAGAGAGA	18	8
1_714671	GCCAATGACCATATGATAAAA	21	55.13	33.33	6	2	66	4	2	GTTTTGACAGAAAGACAGACG	21	55.08	42.86	5	2	66	TC	2	TCTCTCTCTCTCTC	14	2
1_715446	CTCCTCGGTATGCTCAAC	18	54.04	55.56	2	2	61	4	0	CTGAGAAATAGAAGGGAAGGA	21	55.29	42.86	3	0	61	CT	2	CTCTCTCTCTCTCTCT	16	22
1_715812	CCTCCTCTCTTAACGTCTCAA	21	56.28	47.62	4	2	74	8	3	GAACAATTGGAAGAGAGGTTT	21	55.03	38.1	6	0	74	TC	2	TCTCTCTCTCTC	12	30
1_715855	CAATCCATCACTCAGCTTAAA	21	55.56	38.1	4	3	68	5	2	AGCTCATGAACTCCTCAAGTT	21	55.7	42.86	8	3	68	AAGA	4	AAGAAAGAAAGAAAGAAAGA	20	4
1_717325	CAGCACACGAAGAAAATAAGT	21	54.82	38.1	2	1	76	4	1	AATTTAAGTTGCGAGTATCCA	21	54.31	33.33	6	2	76	TA	2	TATATATATATA	12	37
1_717427	ACTTTATTTCATGGGGGAGT	20	55.09	40	4	1	78	4	0	AAAAATGACAAACTGAGAGG	20	51.95	35	3	0	78	CT	2	CTCTCTCTCTCTCT	14	25
1_718750	GCCCATTAATAATCACTTTCTC	22	54.74	36.36	7	0	98	3	1	ACTACGGATACACAGACACG	20	53.53	50	2	2	98	CT	2	CTCTCTCTCTCTCTCT	16	12
1_719285	ACCGGGAAACAAATGAAG	18	55.92	44.44	4	0	78	5	1	GGTTTTATTTAAGGCTCCAAA	21	55.33	33.33	4	3	78	TC	2	TCTCTCTCTCTCTCTCTCTCTC	22	32
1_719974	CCTTGTTAGCTTTACCATGTG	21	55.12	42.86	4	2	86	5	2	TACGTTCATTTGCAAACATT	20	54.3	30	8	2	86	TA	2	TATATATATATATATATATATATATATATATA	32	7
1_720256	ACCCTAACCCTAAGCCAAG	19	55.92	52.63	3	2	79	3	0	CACTCACAATGGTCCAATAAG	21	55.61	42.86	5	3	79	GA	2	GAGAGAGAGAGA	12	18
1_720260	TGGGCTCTGTTTCCGAAC	18	59.76	55.56	5	3	80	3	0	CACCCTCCAATCCCTCTC	18	57.9	61.11	2	0	80	GA	2	GAGAGAGAGAGAGAGAGAGA	20	4
1_720438	TCATCGAAGGATGGTACG	18	55.3	50	4	2	82	4	3	GCCACAAACCAGACTCTATAA	21	54.58	42.86	5	2	75	TC	2	TCTCTCTCTCTC	12	17
1_720818	TCCTTCTTTTCTTCTTTTTCC	21	54.61	33.33	0	0	90	5	3	ATGGATCAGCACACAAAAA	19	54.91	36.84	4	0	90	TTC	3	TTCTTCTTCTTCTTC	15	28	PASS
1_722039	CTCCATCTCTCCCTTACCC	19	56.09	57.89	2	0	62	8	3	CCTCCTTTGAGAGAGGAGAT	20	55.07	50	7	3	62	TC	2	TCTCTCTCTCTCTCTCTC	18	5
1_722587	GGCCAGACACAAATGCTA	18	55.56	50	4	2	80	2	0	AAAAGGGAGGTACAAGAGAGA	21	54.79	42.86	4	0	80	CT	2	CTCTCTCTCTCTCTCTCTCTCT	22	23	PASS
1_722848	CGAGCAAGAGCGAGAGCA	18	61.76	61.11	2	0	67	5	3	CCACACCACTCTGCCTTC	18	57.61	61.11	2	0	67	AG	2	AGAGAGAGAGAGAGAG	16	5
1_723004	ATACGTCAATCCTTCTGTGTG	21	55.17	42.86	4	0	64	4	0	ACAAGCAGAGCCCTTTCT	18	55.05	50	4	2	64	TA	2	TATATATATATATATATATA	20	17
1_723531	GATCCCCAAGCACTACTAAAA	21	56.05	42.86	4	0	87	6	2	AAAAACTTGAGTCGTGAGCTT	21	55.92	38.1	4	2	87	TC	2	TCTCTCTCTCTCTCTCTCTCTCTCTCTCTCTCTCTCTCTC	40	8
1_724381	GCTAGACTGCTATCTGATTCG	21	54.56	47.62	5	2	89	3	3	TTTTCCTAACTCATTTGCATC	21	54.65	33.33	4	0	89	TTA	3	TTATTATTATTATTATTA	18	32	PASS
1_724755	GATATTATTGAATTGGAGGACAA	23	54.99	30.43	5	1	74	4	3	TCTGATCCGTCTCCTTCTC	19	55.21	52.63	4	0	74	GA	2	GAGAGAGAGAGAGAGAGA	18	18
1_725016	TTAGCTTGTGCCTCATCTAAG	21	55.07	42.86	5	3	72	4	1	CGGGTCTCGGCCATGATA	18	63	61.11	4	2	72	CAA	3	CAACAACAACAACAACAACAA	21	14
1_725448	GGCAATTTTGACAAACTGAAT	21	56.76	33.33	7	2	70	7	3	ATTCTTCAAAGATTGGGTGTT	21	55.31	33.33	6	0	70	AG	2	AGAGAGAGAGAGAGAG	16	10
1_725543	ACGACAACGAATCTCATACAG	21	55.34	42.86	3	1	87	3	2	ATCTACAAACTGCCACTGAAG	21	54.63	42.86	3	2	87	GT	2	GTGTGTGTGTGTGTGT	16	1
1_726632	AATTCCTCTAGGAGGACACC	20	54.78	50	8	2	74	6	3	CTTTTTATCCTTCCGAGGAC	20	55.54	45	5	3	74	CT	2	CTCTCTCTCTCTCTCTCTCT	20	11
1_726901	AGAGGAAGAAGTAGCTTGGAA	21	55.11	42.86	4	2	68	8	1	TCTTCCTCCTGAGCATAGC	19	55.61	52.63	4	2	68	AGA	3	AGAAGAAGAAGAAGA	15	28
1_7273	AGCGGAGCATTGGTCTTG	18	59.94	55.56	5	1	71	5	3	CTGCAAAAGAAGAAATAAATGC	22	56.07	31.82	4	2	71	CT	2	CTCTCTCTCTCTCTCTCTCTCT	22	1
1_727424	TACCCCACAGCTCCCTAT	18	55.43	55.56	4	2	87	3	0	TTCCTTAGATTGCACTTGAAC	21	54.7	38.1	4	2	87	CT	2	CTCTCTCTCTCTCT	14	7
1_727451	CCTCTCCTTTGTTTCTTCTTC	21	54.92	42.86	1	0	80	4	3	GTGTTCAGCATGGAACAGA	19	55.44	47.37	6	2	80	CT	2	CTCTCTCTCTCTCTCTCTCTCTCTCTCT	28	9
1_728232	CTGCTTAAGCCCTAGTTTTG	20	54.68	45	8	0	78	4	1	GCTTCCGCCAAGGTGAAC	18	61.77	61.11	3	2	78	GA	2	GAGAGAGAGAGAGAGAGAGAGAGAGAGAGA	30	28
1_728607	TTCAATAATGGAATTGTGGAG	21	55.17	33.33	7	3	77	4	0	ACGACTTCAGTGTGGATCTTA	21	54.87	42.86	4	2	77	GA	2	GAGAGAGAGAGAGAGAGA	18	18
1_72885	CAAACAAGTGAACCAACTCTC	21	54.92	42.86	3	0	68	3	0	GACTAACACCAACGCACAC	19	54.91	52.63	2	0	68	TC	2	TCTCTCTCTCTCTC	14	21
1_728924	GAGCTTCTTGTTTTCTTCTGA	21	54.12	38.1	4	3	75	4	1	ACCATACACATGGAGAGAGG	20	54.87	50	4	0	75	CT	2	CTCTCTCTCTCTCTCTCTCTCTCT	24	8
1_729709	CACACGAGACAAAAGCTCAT	20	56.45	45	4	2	56	6	1	CTCCTTTCTTTCTTGTCCTCT	21	54.51	42.86	1	0	56	GA	2	GAGAGAGAGAGA	12	22
1_729805	TTCCTCTCCCCTTCATTC	18	54.95	50	2	0	76	5	3	GCGAGAAAACTGAGAAGAGA	20	54.94	45	3	0	76	CT	2	CTCTCTCTCTCTCTCTCTCTCTCTCTCTCTCT	32	2
1_730054	TGGCGTCCACCGTCGACCT	19	69.75	68.42	7	3	76	3	0	CTTTAAAGCTCTGCTCTCCTC	21	55.42	47.62	8	0	76	CT	2	CTCTCTCTCTCTCT	14	31
1_730425	GCTATAATTGTACGATCGTCTG	22	54.36	40.91	8	2	75	5	2	GCCTGCTATATGCAATTTTT	20	54.79	35	6	1	75	TA	2	TATATATATATATATA	16	6
1_730839	ATTGTTGCCGCTTTTCTTTAT	21	57.97	33.33	3	2	72	1	0	TTTTCTCTCTCTCTCTCTCTCTC	23	53.2	43.48	0	0	72	TG	2	TGTGTGTGTGTGTGTGTGTGTGTG	24	7
1_731018	CAAGCCAAAAAGGTGAGA	18	54.77	44.44	2	0	74	3	3	CCGGTTACACAAGTGAGTCT	20	55.23	50	4	3	74	AAAG	4	AAAGAAAGAAAGAAAGAAAG	20	32
1_731078	TTCCATGATTGTTTCATTAGG	21	55.17	33.33	4	1	74	4	2	TGTTAGAAAGGCAGTTCAATG	21	55.64	38.1	4	3	74	TC	2	TCTCTCTCTCTCTCTCTC	18	33
1_731638	AGGAAGAAATGGAGAGAGAAA	21	54.83	38.1	2	0	89	3	0	GTGAAACCACAGGAGAAGAG	20	54.79	50	3	0	89	AG	2	AGAGAGAGAGAGAGAGAGAGAGAGAGAGAGAGAG	34	22	PASS
1_731755	ATGGCGGCCAGCGAGAAAG	19	68.05	63.16	7	0	71	6	3	GAATTCCCTTATCTCCCTCTT	21	55.54	42.86	6	0	71	GA	2	GAGAGAGAGAGAGAGAGAGAGA	22	20
1_732389	TGCATGCAAGAAGAGACTATC	21	55.72	42.86	8	3	87	3	1	AGGAAGAAGTAAACCAAATGAC	22	54.3	36.36	2	1	87	AAAG	4	AAAGAAAGAAAGAAAGAAAG	20	25	PASS
1_733668	CAACCAGAGGAGAGCAGAG	19	56.08	57.89	2	0	82	3	0	TGCAGAGATAGGAAGAGATAGAG	23	54.84	43.48	4	0	82	CT	2	CTCTCTCTCTCTCTCTCT	18	19
1_73380	CTCTCTCTCTCTCTCTCTCTCTC	23	52.68	52.17	0	0	75	1	0	TATACGTATGTGCGTATGTGC	21	54.85	42.86	8	2	75	TG	2	TGTGTGTGTGTGTGTGTG	18	32
1_734195	TTATTTTCTACACCCCTTTGA	21	54.14	33.33	2	1	78	3	1	CAACTCAGATTTGTGCCTAAC	21	55.05	42.86	7	0	78	TC	2	TCTCTCTCTCTCTCTCTC	18	17
1_734443	TCTTGCTTGGAAGAAGCTC	19	55.83	47.37	6	2	76	4	2	GAGTCGTCCTCATCATCATC	20	55.36	50	4	2	76	GAA	3	GAAGAAGAAGAAGAA	15	31
1_734465	CCTTCCTCCCCGAAAATC	18	59.41	55.56	3	1	61	4	0	CTGGTGGGATTGACACAC	18	55.38	55.56	3	2	61	CT	2	CTCTCTCTCTCTCTCT	16	21
1_735233	TTAAAATGCATGTGTGTGTGT	21	55	33.33	6	0	77	3	0	ATGTTGGTGAGTTGAAATAGC	21	54.4	38.1	3	2	77	GA	2	GAGAGAGAGAGAGAGAGAGAGAGAGAGA	28	15
1_736182	CAAACTTGATTGTTGGCATA	20	54.71	35	4	2	83	4	2	CTTCTTTTGCATCCGATCT	19	55.44	42.11	5	2	83	AT	2	ATATATATATATATAT	16	2
1_736814	AGCAACATTTGAGGTTTATATG	22	53.82	31.82	4	3	91	4	0	AACTCTCTTCCACCTTGTAGG	21	55.14	47.62	3	3	91	GA	2	GAGAGAGAGAGA	12	25	PASS
1_738020	TTCATACCCTTAATGAGTTGG	21	54.38	38.1	4	2	76	5	2	ATCTTTCTCCAGCCATTTTC	20	55.94	40	2	0	76	TC	2	TCTCTCTCTCTCTCTCTC	18	1
1_739396	CCCTTCCCCTCTCTATCTTA	20	55.07	50	2	2	87	6	3	GAGGAGGAATAAAAACAAGATG	22	54.77	36.36	2	1	87	TC	2	TCTCTCTCTCTC	12	14
1_739413	GGAGGCTCTCTCTTCCTCT	19	55.2	57.89	5	0	75	3	2	GCTCAAACTGACATAGTAGGG	21	54.16	47.62	3	1	75	CT	2	CTCTCTCTCTCTCTCTCT	18	4
1_740051	CATTTTGGTGAGTACCTTCC	20	54.62	45	4	2	79	4	1	GTAAGAGCCTGGAAACAGAAT	21	55.22	42.86	3	2	79	TC	2	TCTCTCTCTCTCTCTCTCTC	20	20
1_740611	TCTGTTTCTGCCAATATCACT	21	54.97	38.1	4	1	82	8	2	CAACAGTGGCTAAACAGACAG	21	56.1	47.62	3	1	82	CT	2	CTCTCTCTCTCTCTCTCT	18	20	PASS
1_74076	CTCCCTCGCTCTCTCTTC	18	55.1	61.11	2	0	55	2	0	CACTTCCTCTGCCAATTCT	19	55.35	47.37	4	0	55	TC	2	TCTCTCTCTCTC	12	31
1_741389	TGACTGGGTAAACTAAACCAA	21	54.92	38.1	4	3	90	3	1	TTTGAATGCTCATCCTTCTTA	21	55.21	33.33	5	3	78	AC	2	ACACACACACACAC	14	21
1_742008	TTCGTAGAAGCCATGAGATAA	21	55.24	38.1	4	1	66	3	0	AAGGAGAGGTCGCGCGAGAGG	21	69.47	66.67	8	2	66	CT	2	CTCTCTCTCTCT	12	17
1_742356	GACGTCGACTGGACAATAAT	20	55.06	45	6	3	64	4	1	ACTAGCCTCCAAATCAGGAC	20	55.9	50	4	2	64	GA	2	GAGAGAGAGAGAGAGA	16	27
1_742464	GAAAAACATCAGATCCTCCTC	21	55.34	42.86	5	3	78	4	3	CGTGTGTATGTGCATATGTGT	21	55.33	42.86	6	2	78	TA	2	TATATATATATATATA	16	10
1_742650	CATTCCTGTGATGCCAGT	18	55.18	50	4	2	77	4	1	CCCCCACCGAAAACAAAT	18	60.55	50	2	2	77	AG	2	AGAGAGAGAGAGAGAGAGAGAGAG	24	4
1_743581	TGCCCTCCTCTCTTCCAT	18	58.23	55.56	2	2	66	4	3	CCAACTTCTTTAGGCATTGA	20	55.55	40	3	1	66	CT	2	CTCTCTCTCTCT	12	7
1_743759	CTTCTGCCGGTATTTGTT	18	53.69	44.44	4	0	97	5	2	CCATGTCAAGAGTAATAACGTG	22	54.97	40.91	4	3	97	GCG	3	GCGGCGGCGGCGGCGGCGGCG	21	30	PASS
1_744625	CCCTCAGCTATCACTCTTTTA	21	54	42.86	4	2	75	5	2	AGCCATCAAGAAACAATGAG	20	55.37	40	3	0	75	CT	2	CTCTCTCTCTCTCTCTCTCTCTCTCTCTCTCT	32	13
1_744812	GGGGATTCCAAGGACTGG	18	60.26	61.11	5	2	60	4	0	AAGTGGGGATCAGGAAAG	18	54.9	50	4	0	60	CTT	3	CTTCTTCTTCTTCTT	15	28
1_745090	GCGCAAAGTACATAAAACCAT	21	56.93	38.1	4	2	88	4	2	CTTTCTTAGTCCCAAGTCCAT	21	55.07	42.86	4	2	88	CT	2	CTCTCTCTCTCTCTCTCTCTCTCTCTCTCTCTCTCTCTCT	40	1
1_745436	CCAGAGTCCTTACCAGCTT	19	54.48	52.63	4	2	67	3	1	AATGATGTGCAAGTGTTCTTT	21	54.88	33.33	4	0	67	AAG	3	AAGAAGAAGAAGAAG	15	1
1_745968	TCTTTGGAAACTGTTTGTGAG	21	55.52	38.1	7	1	81	6	1	CATTCTCACAGTGTTGGTACA	21	54.49	42.86	5	2	74	TC	2	TCTCTCTCTCTCTC	14	1
1_746180	GCAACAAATTAAGAGACTAACG	22	53.78	36.36	4	2	91	2	0	GTGGAAGGAGAAGGAGGA	18	55.02	55.56	1	0	91	CTC	3	CTCCTCCTCCTCCTC	15	17
1_746184	CAACATGCATGGGACGTG	18	60.56	55.56	8	2	82	4	0	TGGCTGGAGGTTTGAATA	18	55	44.44	3	2	65	CT	2	CTCTCTCTCTCTCTCT	16	1
1_746723	CCCATACCTCCTAAGTAGCAT	21	55.08	47.62	5	3	90	5	3	GTTTTCGACTGTCCTCCTTAC	21	55.54	47.62	5	0	90	AGA	3	AGAAGAAGAAGAAGA	15	4
1_74684	TGTCCGTACTATTTCTCTCTTC	22	53.02	40.91	4	0	80	4	0	TAATCAAAATTCTCCCACCAT	21	56.07	33.33	4	2	80	AG	2	AGAGAGAGAGAGAGAGAGAGAGAGAG	26	24	PASS
1_747209	CGTGTGCATTCATCATTATAG	21	54.28	38.1	4	2	89	4	2	CGTCTCATTATTGAAGGTCTC	21	54.03	42.86	6	0	89	GA	2	GAGAGAGAGAGAGAGAGAGAGAGAGAGAGAGAGAGAGAGAGA	42	2
1_748023	TGCTTTCTCTCTCTCATGAAC	21	54.78	42.86	6	2	82	3	0	CCATTTTCGCTCCAAATAC	19	55.74	42.11	4	0	82	GA	2	GAGAGAGAGAGAGAGAGAGA	20	9
[truncated: 453 more rows]
